# Supplementary material for: Tl2Mo9Se11
Source: Acta Crystallogr Sect E Struct Rep Online. 2010 Jul 10;66(Pt 8):i56. doi: 10.1107/S1600536810026541 (PMC3007497; doi:10.1107/S1600536810026541)
Supplement: Supplementary file 1 [file e-66-00i56-sup1.cif]

##############################################################################
###                                                                        ###
###        Electronic paper (Acta Crystallographica Section E)             ###
###                                                                        ###
##############################################################################
#                                                                            #
# This CIF contains the data in a paper accepted for publication in Acta     #
# Crystallographica Section E. It conforms to the requirements of Notes      #
# for Authors for Section E, and has been peer reviewed under the auspices   #
# of the IUCr Commission on Journals.                                        #
#                                                                            #
# Full details of the Crystallographic Information File format               #
# are given in the paper "The Crystallographic Information File (CIF):       #
# a New Standard Archive File for Crystallography" by S. R. Hall, F. H.      #
# Allen and I. D. Brown [Acta Cryst. (1991), A47, 655-685].                  #
#                                                                            #
# The current version of the core CIF dictionary is obtainable from          #
# ftp://ftp.iucr.org/pub/cif_core.dic. The current version number is 2.4.    #
#                                                                            #
# Software is freely available for graphical display of the structure(s) in  #
# this CIF.  For information consult the CIF home page http://www.iucr.org/  #
# cif/home.html                                                              #
#                                                                            #
# This file may be used for bona fide research purposes within the           #
# scientific community so long as proper attribution is given to the journal # 
# article from which it was obtained.                                        #
#                                                                            #
##############################################################################
                                             
data_global
_audit_creation_method     'Jana2000 Version : 25/06/2004'
_journal_date_recd_electronic     2010-06-24
_journal_date_accepted     2010-07-05
_journal_name_full     'Acta Crystallographica, Section E'
_journal_year     2010
_journal_volume     66
_journal_issue      8
_journal_page_first     i56
_journal_page_last     i56
_journal_paper_category     QI
_journal_coeditor_code     WM2368
_publ_contact_author_name     ' Gougeon, P.'
_publ_contact_author_address
;
Gougeon, P.
Laboratoire de Chimie du Solide et Inorganique Mol\'eculaire
UMR CNRS No. 6511
Universit\'e de Rennes I
Avenue du G\'en\'eral Leclerc
35042 Rennes CEDEX
France
;
_publ_contact_author_email     Patrick.Gougeon@univ-rennes1.fr
_publ_contact_author_fax     '(33) 99 63 57 04'
_publ_contact_author_phone     '(33) 99 28 62 54'
_publ_section_title
;
Tl~2~Mo~9~Se~11~
;
loop_
    _publ_author_name
    _publ_author_address
    'Gougeon, Patrick'
;
Sciences Chimiques de Rennes
CSM-INSA, UMR CNRS No. 6226
Universit\'e de Rennes I
Avenue du G\'en\'eral Leclerc
35042 Rennes CEDEX
France
;
    'Gall, Philippe'
;
Sciences Chimiques de Rennes
CSM-INSA, UMR CNRS No. 6226
Universit\'e de Rennes I
Avenue du G\'en\'eral Leclerc
35042 Rennes CEDEX
France
;
    'Potel, Michel'
;
Sciences Chimiques de Rennes
CSM-INSA, UMR CNRS No. 6226
Universit\'e de Rennes I
Avenue du G\'en\'eral Leclerc
35042 Rennes CEDEX
France
;
data_I
_chemical_name_systematic
;
dithallium nonamolybdenum undecaselenide
;
_chemical_name_common     ?
_chemical_formula_moiety     ?
_chemical_formula_sum     'Mo9 Se11 Tl2'
_chemical_formula_structural     'Tl2 (Mo9 Se11)'
_chemical_formula_analytical     ?
_chemical_formula_iupac     'Tl2 Mo9 Se11'
_chemical_formula_weight     2140.8
_chemical_melting_point     ?
_symmetry_cell_setting     trigonal
_symmetry_space_group_name_H-M     'R -3'
_symmetry_space_group_name_Hall     '-R 3'
loop_
    _symmetry_equiv_pos_site_id
    _symmetry_equiv_pos_as_xyz
    1 x,y,z
    2 -y,x-y,z
    3 -x+y,-x,z
    4 -x,-y,-z
    5 y,-x+y,-z
    6 x-y,x,-z
    7 x+2/3,y+1/3,z+1/3
    8 -y+2/3,x-y+1/3,z+1/3
    9 -x+y+2/3,-x+1/3,z+1/3
    10 -x+2/3,-y+1/3,-z+1/3
    11 y+2/3,-x+y+1/3,-z+1/3
    12 x-y+2/3,x+1/3,-z+1/3
    13 x+1/3,y+2/3,z+2/3
    14 -y+1/3,x-y+2/3,z+2/3
    15 -x+y+1/3,-x+2/3,z+2/3
    16 -x+1/3,-y+2/3,-z+2/3
    17 y+1/3,-x+y+2/3,-z+2/3
    18 x-y+1/3,x+2/3,-z+2/3
_cell_length_a     9.62120(10)
_cell_length_b     9.62120(10)
_cell_length_c     36.3316(7)
_cell_angle_alpha     90
_cell_angle_beta     90
_cell_angle_gamma     120
_cell_volume     2912.55(7)
_cell_formula_units_Z     6
_cell_measurement_reflns_used     10017
_cell_measurement_theta_min     1
_cell_measurement_theta_max     40.25
_cell_measurement_temperature     293
_cell_special_details     ?
_exptl_crystal_description     'irregular block'
_exptl_crystal_colour     black
_exptl_crystal_size_max     0.125
_exptl_crystal_size_mid     0.120
_exptl_crystal_size_min     0.110
_exptl_crystal_density_diffrn     7.3208
_exptl_crystal_density_meas     ?
_exptl_crystal_density_method     ?
_exptl_crystal_F_000     5484
_exptl_absorpt_coefficient_mu     42.727
_exptl_absorpt_correction_type     multi-scan
_exptl_absorpt_process_details     '(PLATON; Spek, 2009)'
_exptl_absorpt_correction_T_min     0.0326
_exptl_absorpt_correction_T_max     0.1082
_exptl_special_details
;
;
_diffrn_ambient_temperature     293
_diffrn_radiation_type     'Mo K\a'
_diffrn_radiation_wavelength     0.71069
_diffrn_radiation_source     'fine-focus sealed tube'
_diffrn_radiation_monochromator     'horizontally mounted graphite crystal'
_diffrn_measurement_device_type     'Nonius KappaCCD'
_diffrn_measurement_device     '95mm CCD camera on \k-goniostat'
_diffrn_measurement_method     '\f- and \w-scans'
_diffrn_detector_area_resol_mean     9
_diffrn_reflns_number     21097
_diffrn_reflns_av_R_equivalents     0.0868
_diffrn_reflns_av_sigmaI/netI     0.0501
_diffrn_reflns_theta_min     1.68
_diffrn_reflns_theta_max     40.23
_diffrn_reflns_theta_full     40.23
_diffrn_measured_fraction_theta_max     0.99
_diffrn_measured_fraction_theta_full     0.99
_diffrn_reflns_limit_h_min     -16
_diffrn_reflns_limit_h_max     17
_diffrn_reflns_limit_k_min     -16
_diffrn_reflns_limit_k_max     17
_diffrn_reflns_limit_l_min     -58
_diffrn_reflns_limit_l_max     66
_diffrn_reflns_reduction_process     ?
loop_
    _diffrn_standard_refln_index_h
    _diffrn_standard_refln_index_k
    _diffrn_standard_refln_index_l
    ? ? ?
_refine_special_details
;
;
_reflns_number_total     4097
_reflns_number_gt     3156
_reflns_threshold_expression     'I>2\s(I)'
_refine_ls_structure_factor_coef     Fsqd
_refine_ls_R_factor_all     0.0632
_refine_ls_R_factor_gt     0.0431
_refine_ls_wR_factor_gt     0.0864
_refine_ls_wR_factor_ref     0.0916
_refine_ls_goodness_of_fit_ref     1.37
_refine_ls_restrained_S_all     ?
_refine_ls_number_reflns     4097
_refine_ls_number_parameters     69
_refine_ls_number_restraints     0
_refine_ls_number_constraints     0
_refine_ls_hydrogen_treatment     ?
_refine_ls_weighting_scheme     sigma
_refine_ls_weighting_details     'w=1/[\s^2^(I)+0.0004I^2^]'
_refine_ls_shift/su_max     0.0327
_refine_ls_shift/su_mean     0.0046
_refine_diff_density_max     3.92
_refine_diff_density_min     -2.89
_refine_ls_extinction_method
                        'B-C type 1 Gaussian isotropic (Becker & Coppens, 1974)'
_refine_ls_extinction_coef      232E1(4)
_refine_ls_abs_structure_details     ?
_refine_ls_abs_structure_Flack     ?
_refine_ls_abs_structure_Rogers     ?
loop_
    _atom_type_symbol
    _atom_type_scat_dispersion_real
    _atom_type_scat_dispersion_imag
    _atom_type_scat_source
    Se -0.093 2.226 'International Tables Vol C tables 4.2.6.8 and 6.1.1.4'
    Mo -1.683 0.686 'International Tables Vol C tables 4.2.6.8 and 6.1.1.4'
    Tl -2.836 9.669 'International Tables Vol C tables 4.2.6.8 and 6.1.1.4'
_computing_data_collection     'COLLECT (Nonius, 1998)'
_computing_cell_refinement     'COLLECT (Nonius, 1998)'
_computing_data_reduction     'EvalCCD (Duisenberg <i>et al.</i>,  2003)'
_computing_structure_solution     'SIR97 (Altomare <i>et al.</i>,  1999)'
_computing_structure_refinement
                                'JANA2006 (Pet\<r\'i\<cek <i>et al.</i>,  2006)'
_computing_molecular_graphics     'DIAMOND (Brandenburg, 2001)'
_computing_publication_material
                                'JANA2006 (Pet\<r\'i\<cek <i>et al.</i>,  2006)'
loop_
    _atom_site_type_symbol
    _atom_site_label
    _atom_site_fract_x
    _atom_site_fract_y
    _atom_site_fract_z
    _atom_site_U_iso_or_equiv
    _atom_site_adp_type
    _atom_site_calc_flag
    _atom_site_refinement_flags
    _atom_site_occupancy
    _atom_site_disorder_assembly
    _atom_site_disorder_group
    Tl Tl1 0.333333 0.666667 0.495781(14) 0.04933(17) Uani d . 1 . .
    Tl Tl2 0 0 0.267672(12) 0.02611(11) Uani d . 1 . .
    Mo Mo1 -0.18022(5) 0.31787(5) 0.364749(12) 0.01129(13) Uani d . 1 . .
    Mo Mo2 0.16529(5) 0.15027(5) 0.406587(12) 0.01120(13) Uani d . 1 . .
    Mo Mo3 0.15606(5) -0.00891(5) 0.469882(12) 0.01087(13) Uani d . 1 . .
    Se Se1 -0.04118(6) 0.29911(6) 0.306626(15) 0.01295(17) Uani d . 1 . .
    Se Se2 0.03067(6) 0.32633(6) 0.411871(15) 0.01342(17) Uani d . 1 . .
    Se Se3 0.32150(6) 0.30388(6) 0.467628(15) 0.01463(17) Uani d . 1 . .
    Se Se4 -0.333333 0.333333 0.41962(2) 0.01559(19) Uani d . 1 . .
    Se Se5 0 0 0.35157(2) 0.01474(19) Uani d . 1 . .
loop_
    _atom_site_aniso_label
    _atom_site_aniso_U_11
    _atom_site_aniso_U_22
    _atom_site_aniso_U_33
    _atom_site_aniso_U_12
    _atom_site_aniso_U_13
    _atom_site_aniso_U_23
    _atom_site_aniso_type_symbol
    Tl1 0.0620(2) 0.0620(2) 0.0239(2) 0.03102(12) 0 0 Tl
    Tl2 0.02704(13) 0.02704(13) 0.0242(2) 0.01352(7) 0 0 Tl
    Mo1 0.01119(17) 0.01064(17) 0.01168(17) 0.00518(13) 0.00061(13) -0.00028(13)
                                                                              Mo
    Mo2 0.01129(17) 0.01096(17) 0.01107(17) 0.00535(14) 0.00023(13) 0.00051(13)
                                                                              Mo
    Mo3 0.01081(16) 0.01111(16) 0.01077(17) 0.00553(13) 0.00040(13) 0.00014(13)
                                                                              Mo
    Se1 0.0120(2) 0.0136(2) 0.0140(2) 0.00691(17) 0.00193(16) 0.00090(16) Se
    Se2 0.0145(2) 0.0121(2) 0.0140(2) 0.00685(17) -0.00087(17) 0.00125(16) Se
    Se3 0.0121(2) 0.0135(2) 0.0151(2) 0.00408(17) 0.00057(17) 0.00032(17) Se
    Se4 0.0181(2) 0.0181(2) 0.0106(3) 0.00905(12) 0 0 Se
    Se5 0.0167(2) 0.0167(2) 0.0108(3) 0.00835(11) 0 0 Se
loop_
    _geom_bond_atom_site_label_1
    _geom_bond_atom_site_label_2
    _geom_bond_site_symmetry_1
    _geom_bond_site_symmetry_2
    _geom_bond_distance
    _geom_bond_publ_flag
    Tl1 Tl2 . 16_555 3.5164(7) yes
    Tl1 Se2 . . 4.3543(6) yes
    Tl1 Se2 . 2_665 4.3543(7) yes
    Tl1 Se2 . 3_565 4.3543(7) yes
    Tl1 Se3 . . 3.5840(6) yes
    Tl1 Se3 . 2_665 3.5840(5) yes
    Tl1 Se3 . 3_565 3.5840(8) yes
    Tl1 Se3 . 4_666 3.4547(6) yes
    Tl1 Se3 . 5_566 3.4547(8) yes
    Tl1 Se3 . 6_556 3.4547(5) yes
    Tl1 Se4 . 4_566 3.0737(10) yes
    Tl2 Se1 . . 3.4032(7) yes
    Tl2 Se1 . 2_555 3.4032(6) yes
    Tl2 Se1 . 3_555 3.4032(8) yes
    Tl2 Se2 . 16_555 3.1441(4) yes
    Tl2 Se2 . 17_445 3.1441(7) yes
    Tl2 Se2 . 18_545 3.1441(7) yes
    Tl2 Se3 . 16_555 4.2446(7) yes
    Tl2 Se3 . 17_445 4.2446(6) yes
    Tl2 Se3 . 18_545 4.2446(8) yes
    Tl2 Se5 . . 3.0483(9) yes
    Mo1 Mo1 . 2_565 2.6897(9) ?
    Mo1 Mo1 . 3_455 2.6897(7) yes
    Mo1 Mo1 . 17_445 2.7609(6) yes
    Mo1 Mo1 . 18_555 2.7609(7) ?
    Mo1 Mo2 . 2_555 3.4239(8) yes
    Mo1 Se1 . . 2.5540(8) yes
    Mo1 Se1 . 17_445 2.6143(8) yes
    Mo1 Se1 . 18_555 2.5757(6) yes
    Mo1 Se2 . . 2.6247(8) yes
    Mo1 Se4 . . 2.5269(8) yes
    Mo2 Mo2 . 2_555 2.6382(6) ?
    Mo2 Mo2 . 3_555 2.6382(5) yes
    Mo2 Mo3 . . 2.7397(7) yes
    Mo2 Mo3 . 2_555 2.7901(7) yes
    Mo2 Se1 . 16_555 2.6597(6) yes
    Mo2 Se2 . . 2.6034(9) yes
    Mo2 Se2 . 3_555 2.6124(10) yes
    Mo2 Se3 . . 2.6721(6) yes
    Mo2 Se5 . . 2.5129(8) yes
    Mo3 Mo3 . 2_555 2.6780(9) ?
    Mo3 Mo3 . 3_555 2.6780(7) yes
    Mo3 Mo3 . 5_556 2.6796(6) yes
    Mo3 Mo3 . 6_556 2.6796(7) ?
    Mo3 Se2 . 3_555 2.5634(8) yes
    Mo3 Se3 . . 2.6090(6) yes
    Mo3 Se3 . 3_555 2.6112(6) yes
    Mo3 Se3 . 5_556 2.7025(8) yes
loop_
    _geom_angle_atom_site_label_1
    _geom_angle_atom_site_label_2
    _geom_angle_atom_site_label_3
    _geom_angle_site_symmetry_1
    _geom_angle_site_symmetry_2
    _geom_angle_site_symmetry_3
    _geom_angle
    _geom_angle_publ_flag
    Mo1 Mo1 Mo1 2_565 . 3_455 60.000(18) ?
    Mo1 Mo1 Mo1 2_565 . 17_445 90 ?
    Mo1 Mo1 Mo1 2_565 . 18_555 60.85(2) ?
    Mo1 Mo1 Mo1 3_455 . 17_445 60.849(16) ?
    Mo1 Mo1 Mo1 3_455 . 18_555 90 ?
    Mo1 Mo1 Mo1 17_445 . 18_555 58.302(17) ?
    Mo2 Mo2 Mo2 2_555 . 3_555 60.00(2) ?
    Mo2 Mo2 Mo3 2_555 . . 90.953(18) ?
    Mo2 Mo2 Mo3 2_555 . 2_555 60.546(16) ?
    Mo2 Mo2 Mo3 3_555 . . 62.472(16) ?
    Mo2 Mo2 Mo3 3_555 . 2_555 89.850(19) ?
    Mo3 Mo2 Mo3 . . 2_555 57.92(2) ?
    Mo2 Mo3 Mo2 . . 3_555 56.983(15) ?
    Mo2 Mo3 Mo3 . . 2_555 61.982(19) ?
    Mo2 Mo3 Mo3 . . 3_555 90.11(2) ?
    Mo2 Mo3 Mo3 . . 5_556 147.49(3) ?
    Mo2 Mo3 Mo3 . . 6_556 111.83(2) ?
    Mo2 Mo3 Mo3 3_555 . 2_555 89.04(2) ?
    Mo2 Mo3 Mo3 3_555 . 3_555 60.094(17) ?
    Mo2 Mo3 Mo3 3_555 . 5_556 110.275(17) ?
    Mo2 Mo3 Mo3 3_555 . 6_556 145.90(3) ?
    Mo3 Mo3 Mo3 2_555 . 3_555 60.000(18) ?
    Mo3 Mo3 Mo3 2_555 . 5_556 90 ?
    Mo3 Mo3 Mo3 2_555 . 6_556 60.02(2) ?
    Mo3 Mo3 Mo3 3_555 . 5_556 60.019(16) ?
    Mo3 Mo3 Mo3 3_555 . 6_556 90 ?
    Mo3 Mo3 Mo3 5_556 . 6_556 59.962(18) ?
