# Supplementary material for: Tl2Mo9Se11
Source: Acta Crystallogr Sect E Struct Rep Online. 2010 Jul 10;66(Pt 8):i56. doi: 10.1107/S1600536810026541 (PMC3007497; doi:10.1107/S1600536810026541)
Supplement: Supplementary file 2 [file e-66-00i56-Isup2.hkl]

#
# h,k,l, Fc-squared, Fo-squared, sigma(Fo-squared) and status flag
#
data_I
_shelx_title                             'import in r -3'
_shelx_refln_list_code                   4
_shelx_F_calc_maximum                    1317.61
_exptl_crystal_F_000                     5484
_reflns_d_resolution_high                0.5502

loop_
 _symmetry_equiv_pos_as_xyz
 'x, y, z'
 '-y, x-y, z'
 '-x+y, -x, z'
 '-x, -y, -z'
 'y, -x+y, -z'
 'x-y, x, -z'
 'x+2/3, y+1/3, z+1/3'
 '-y+2/3, x-y+1/3, z+1/3'
 '-x+y+2/3, -x+1/3, z+1/3'
 '-x+2/3, -y+1/3, -z+1/3'
 'y+2/3, -x+y+1/3, -z+1/3'
 'x-y+2/3, x+1/3, -z+1/3'
 'x+1/3, y+2/3, z+2/3'
 '-y+1/3, x-y+2/3, z+2/3'
 '-x+y+1/3, -x+2/3, z+2/3'
 '-x+1/3, -y+2/3, -z+2/3'
 'y+1/3, -x+y+2/3, -z+2/3'
 'x-y+1/3, x+2/3, -z+2/3'

_cell_length_a                           9.62120(10)
_cell_length_b                           9.62120(10)
_cell_length_c                           36.3316(7)
_cell_angle_alpha                        90
_cell_angle_beta                         90
_cell_angle_gamma                        120

_shelx_F_squared_multiplier              1.000

loop_
 _refln_index_h
 _refln_index_k
 _refln_index_l
 _refln_F_squared_calc
 _refln_F_squared_meas
 _refln_F_squared_sigma
 _refln_observed_status
  -1   2   0   275371.19   265776.44   5725.30 o
   0   3   0   487814.00   572666.06   9353.31 o
  -2   4   0   118549.68   109131.52   1941.40 o
  -4   5   0   341867.50   322344.66   6124.50 o
  -1   5   0    72733.26    73488.80   1700.98 o
  -3   6   0   685402.44   685340.88  12185.83 o
   0   6   0  1109672.25  1168054.63  23665.82 o
  -5   7   0   699290.44   685169.00  14522.96 o
  -2   7   0   153612.28   155023.66   3591.61 o
  -7   8   0   549475.81   522899.78  12871.98 o
  -4   8   0    50378.18    48157.48   1281.83 o
  -1   8   0   143743.69   151224.48   3370.12 o
  -6   9   0   198897.06   199966.06   5064.65 o
  -3   9   0   102794.67   104377.52   2973.71 o
   0   9   0    33517.50    29403.70   1442.68 o
  -8  10   0     4717.49     6197.88    636.20 o
  -5  10   0   125244.53   128940.78   3569.39 o
  -2  10   0    18126.16    16848.76    753.91 o
 -10  11   0   114432.93   116117.51   4637.55 o
  -7  11   0    11482.57    13944.04    871.31 o
  -4  11   0   130264.09   134790.34   3971.74 o
  -1  11   0    16335.20    17114.30   1152.99 o
  -9  12   0     2860.20     4092.09    788.36 o
  -6  12   0   473691.34   485621.72  15896.89 o
  -3  12   0    14671.66    14057.36   1196.54 o
   0  12   0   208202.39   231714.77  12614.47 o
 -11  13   0   257238.42   282422.28  16168.41 o
  -8  13   0   100657.79   113303.44   5325.72 o
  -5  13   0   638217.50   651166.94  27562.13 o
  -2  13   0    60387.54    62892.38   4530.96 o
 -13  14   0   225069.44   241383.16  22658.26 o
 -10  14   0     2050.47     1864.84    796.54 o
  -7  14   0    47172.20    44080.80   2743.18 o
  -4  14   0    18909.96    15326.76   2235.00 o
  -1  14   0    16811.11    19737.92   2084.94 o
 -12  15   0     4417.06     2820.14   1130.52 o
  -9  15   0    22326.13    19521.70   1708.19 o
  -6  15   0     2947.56     1473.63   1049.42 <
  -3  15   0    20877.96    16439.01   2046.20 o
   0  15   0     9026.50     6241.83   1307.30 o
 -14  16   0     2935.98     3979.95   1905.64 o
 -11  16   0     8039.23     7242.42   1378.99 o
  -8  16   0    20284.55    18957.26   2028.33 o
  -5  16   0    51528.95    45152.99   5875.05 o
  -2  16   0    17851.46    10628.84   2148.49 o
 -10  17   0    10891.74    10805.73   1490.66 o
  -7  17   0    26067.69    13298.92   3001.01 o
  -1   1   1    47583.97    48599.80    821.78 o
  -3   2   1   146702.34   137972.44   2366.17 o
   0   2   1    48547.56    47807.41    780.55 o
  -5   3   1   177825.12   167990.72   3232.96 o
  -2   3   1    70158.99    71281.16   1154.87 o
   1   3   1    45118.47    44140.13    843.24 o
  -7   4   1      365.01      847.77    284.87 o
  -4   4   1     7880.77     8362.28    268.61 o
  -1   4   1    38952.91    37520.13    721.56 o
   2   4   1    12144.53    12200.82    477.69 o
  -9   5   1    31073.96    30685.33   1013.86 o
  -6   5   1     1918.58     2092.14    269.95 o
  -3   5   1   103834.95   106421.19   1706.69 o
   0   5   1     3163.94     2746.88    283.82 o
   3   5   1    47941.45    47381.49   1340.82 o
 -11   6   1      811.26      870.75    587.80 <
  -8   6   1    10101.92    10571.60    503.91 o
  -5   6   1    15716.38    14482.50    556.03 o
  -2   6   1     4064.41     3749.62    367.05 o
   1   6   1   104958.81   101336.86   2728.57 o
   4   6   1     3133.22     3191.41    579.73 o
 -13   7   1    76806.48    76638.21   3253.11 o
 -10   7   1     3157.75     4674.30    495.90 o
  -7   7   1    98051.52    92269.15   2274.11 o
  -4   7   1     3306.81     3455.89    352.50 o
  -1   7   1    24429.27    24905.85    804.53 o
   2   7   1     7706.93     6964.62    572.88 o
   5   7   1     2575.94     3400.60    655.52 o
 -15   8   1     1870.59     1184.48    814.87 <
 -12   8   1      916.65      623.91    565.05 <
  -9   8   1    34257.56    33957.41   1236.71 o
  -6   8   1     6322.87     7524.35    509.66 o
  -3   8   1   111353.12   109163.87   2883.90 o
   0   8   1     8320.68     6669.85    578.63 o
   3   8   1    66259.37    66181.01   1969.54 o
   6   8   1     2543.66     1335.96    899.65 <
 -17   9   1    12521.80     8889.11   1779.88 o
 -14   9   1     3162.36     1908.09    938.15 o
 -11   9   1    34632.18    35356.30   2045.33 o
  -8   9   1     8269.50     9405.03    634.76 o
  -5   9   1    18267.15    19205.09    822.42 o
  -2   9   1      896.49      639.16    384.18 <
   1   9   1     1669.20     2717.36    696.78 o
   4   9   1     2546.09     3522.03    781.00 o
   7   9   1     4381.53     4365.62   1099.70 o
 -16  10   1     1347.43     1639.71   1421.79 <
 -13  10   1     2353.35     1343.23    986.97 <
 -10  10   1       89.15      513.70    691.67 <
  -7  10   1      340.79     1663.86    509.69 o
  -4  10   1     4269.95     4474.87    584.29 o
  -1  10   1     7099.40     5977.66    705.93 o
   2  10   1     3056.57     2159.46    789.39 o
   5  10   1     6469.58     4616.87   1118.11 o
 -15  11   1     8605.73    10731.60   1702.15 o
 -12  11   1     2164.24     4006.89   1558.08 o
  -9  11   1    25814.62    27100.96   1196.06 o
  -6  11   1     2118.89     3290.37    597.50 o
  -3  11   1    25240.60    24316.87   1153.15 o
   0  11   1     1573.93     1361.53    704.89 <
   3  11   1     5927.81     5818.62   1039.45 o
   6  11   1      830.56     -500.01   1264.57 <
 -17  12   1       58.47      403.16   1291.63 <
 -14  12   1      643.05     -990.69   1245.29 <
 -11  12   1     4299.67     3466.79    894.75 o
  -8  12   1       87.57      178.97    591.67 <
  -5  12   1    32757.03    34849.67   1483.93 o
  -2  12   1     1796.68     2585.00    974.68 o
   1  12   1    46216.85    53155.15   3646.34 o
   4  12   1     2737.27     2793.42   1236.27 o
 -16  13   1     1182.65     1768.71   1180.06 <
 -13  13   1    30777.40    32156.93   2657.67 o
 -10  13   1      669.90      498.16    726.37 <
  -7  13   1    21015.02    20914.47   1324.86 o
  -4  13   1      224.86     -626.44    912.12 <
  -1  13   1     3885.60     3419.31    970.68 o
   2  13   1       72.51    -1059.92   1236.52 <
 -15  14   1     2100.35     1244.06    912.08 <
 -12  14   1      929.63      643.72    997.23 <
  -9  14   1    11081.98    10683.00   1159.17 o
  -6  14   1     1151.48     1212.19    758.17 <
  -3  14   1    15390.51    12187.67   1440.64 o
   0  14   1       70.13      -97.54   1033.57 <
 -14  15   1      168.96     -764.71   1162.98 <
 -11  15   1     2982.08     3684.06    962.04 o
  -8  15   1      332.76      675.43    927.95 <
  -5  15   1      492.00       21.89   1259.45 <
  -2  15   1       70.65      452.10    974.02 <
 -13  16   1      127.71      758.98    968.75 <
 -10  16   1     3247.09     4163.84   1159.36 o
  -7  16   1     2242.00     1701.06   1288.54 <
  -4  16   1     3932.65     3702.59   1397.28 o
 -12  17   1        6.89     -299.80   1472.33 <
  -9  17   1     2974.65     3648.27   1756.99 o
  -6  17   1      207.75     4290.61   1738.08 o
   0   1   2   136657.42   133237.02   2497.67 o
  -2   2   2   261526.11   262690.12   3956.30 o
   1   2   2   377403.12   364337.81   6150.10 o
  -4   3   2  1186844.63  1241775.62  18050.19 o
  -1   3   2   429604.28   416585.56   7449.97 o
   2   3   2   867662.62   864949.06  13935.48 o
  -6   4   2    46797.82    47957.64   1030.27 o
  -3   4   2    60529.54    94307.12   1985.77 o
   0   4   2    74757.93    75261.28   1275.89 o
   3   4   2   180368.66   178377.72   4334.80 o
  -8   5   2   160329.61   161989.67   3591.43 o
  -5   5   2     4392.55     4579.57    290.56 o
  -2   5   2   216833.11   219282.48   3873.83 o
   1   5   2   227856.59   209459.14   5416.34 o
   4   5   2    81240.49    90259.10   2501.32 o
 -10   6   2    84759.38    83794.24   2391.54 o
  -7   6   2    95349.41   104371.64   2263.37 o
  -4   6   2   327811.47   316071.38   5184.64 o
  -1   6   2   108620.30   106815.01   2216.98 o
   2   6   2    33017.32    36441.95   1202.48 o
   5   6   2     5535.65     6835.95    697.62 o
 -12   7   2   213670.28   222986.27   7466.66 o
  -9   7   2    21393.45    25152.35   1005.28 o
  -6   7   2   797855.50   733400.63  17152.13 o
  -3   7   2   102524.62   104793.20   2235.57 o
   0   7   2   262184.78   249245.84   6379.78 o
   3   7   2   332411.00   332331.91   9561.75 o
   6   7   2    27017.07    34010.45   1636.43 o
 -14   8   2    15512.34    17242.71   1319.38 o
 -11   8   2    67008.94    67125.84   2117.43 o
  -8   8   2    68278.23    66790.57   2100.13 o
  -5   8   2   213954.64   214415.42   5473.28 o
  -2   8   2   256808.48   255189.84   6403.41 o
   1   8   2   101076.45   105401.66   2867.53 o
   4   8   2   152755.53   158697.14   7028.63 o
   7   8   2    15554.67    17086.06   1454.70 o
 -16   9   2    85195.38    75898.02   9049.77 o
 -13   9   2    19624.52    17529.82   1465.38 o
 -10   9   2   731800.50   704545.19  26054.83 o
  -7   9   2   313224.97   303732.50   6802.93 o
  -4   9   2   952637.88   936718.19  19267.17 o
  -1   9   2   136999.44   138506.59   5271.65 o
   2   9   2   116784.61   125066.75   4154.69 o
   5   9   2     1946.06     2253.20    731.25 o
   8   9   2      623.79     2689.61   1411.30 <
 -15  10   2    22519.71    25522.79   2713.94 o
 -12  10   2     3414.26     4626.97    931.18 o
  -9  10   2    54145.15    65251.12   2422.90 o
  -6  10   2    41172.50    42688.36   1391.78 o
  -3  10   2    25506.83    29681.15   1307.80 o
   0  10   2     1176.55     1646.63    586.52 o
   3  10   2     1192.60     1133.24    707.64 <
   6  10   2      865.71      622.41   1001.54 <
 -17  11   2     8909.48     6725.37   1801.90 o
 -14  11   2    17327.53    17255.21   1898.62 o
 -11  11   2     9470.74     8883.12    846.06 o
  -8  11   2    67852.00    66292.49   2249.30 o
  -5  11   2     2484.94     3026.81    628.21 o
  -2  11   2   103192.55   100985.29   4847.25 o
   1  11   2     7407.32     7255.52   1012.50 o
   4  11   2    55666.79    54680.41   4569.93 o
 -16  12   2     1710.21     1359.59   1913.96 <
 -13  12   2    24299.99    23902.15   2246.22 o
 -10  12   2    42099.96    43493.52   2109.14 o
  -7  12   2    67951.30    74754.55   2620.74 o
  -4  12   2    12506.79    14055.15    904.95 o
  -1  12   2     2053.51     2763.40   1069.53 o
   2  12   2    73942.66    81141.05   5877.37 o
   5  12   2      630.90      455.83   1780.22 <
 -15  13   2     1281.78     2010.74   1115.97 <
 -12  13   2   250597.56   285936.81  16911.57 o
  -9  13   2     5554.84     6659.37    973.63 o
  -6  13   2   298778.28   302956.50  10924.34 o
  -3  13   2     8915.08     8948.73   1190.93 o
   0  13   2    64164.66    62687.29   4740.72 o
   3  13   2    20808.56    11505.68   2511.95 o
 -14  14   2     4677.21     4610.19   1413.71 o
 -11  14   2     3296.64     2016.53   1040.20 <
  -8  14   2    56904.97    61748.27   2871.27 o
  -5  14   2    12410.06    13446.35   1202.14 o
  -2  14   2   151090.50   166710.67  11263.78 o
   1  14   2    22751.44    19372.45   2379.93 o
 -13  15   2     7803.92     5874.43   1442.43 o
 -10  15   2   206068.70   217035.55  14230.34 o
  -7  15   2    29524.58    26356.53   2414.81 o
  -4  15   2    73165.16    73757.37   6683.95 o
  -1  15   2     1759.67     1050.33   1170.78 <
 -12  16   2      997.18      808.21   1512.40 <
  -9  16   2     8242.36     7959.22   1240.33 o
  -6  16   2     1698.37      196.43   1442.08 <
  -3  16   2     1884.95     2514.51   1308.62 <
 -11  17   2      742.36    -1182.11   1416.96 <
  -8  17   2     8100.13     6979.03   1471.65 o
  -5  17   2      655.00     1339.45   1289.82 <
   0   0   3     6646.89     8771.96    441.62 o
   1   1   3    14567.22    15595.52    301.84 o
  -1   2   3    15753.20    15953.96    329.23 o
   2   2   3    33675.54    34400.42    639.19 o
  -3   3   3     6485.45     6750.70    214.29 o
   0   3   3     9441.33     9350.87    252.16 o
   3   3   3     2202.79     2942.20    296.30 o
  -5   4   3     1713.63     1886.34    200.54 o
  -2   4   3     2833.69     2918.21    264.46 o
   1   4   3     1143.16      910.66    284.22 o
   4   4   3     6711.96     7426.75    495.37 o
  -7   5   3     1738.97     1670.40    343.07 o
  -4   5   3      308.46      358.48    196.00 <
  -1   5   3     9634.16    10239.85    358.62 o
   2   5   3    16767.56    16380.99    674.10 o
   5   5   3    12896.78    14784.16    774.74 o
  -9   6   3     8397.51     9307.98    618.07 o
  -6   6   3      129.23      734.10    314.51 o
  -3   6   3     5242.58     5544.61    337.97 o
   0   6   3      171.28     1405.21    395.28 o
   3   6   3     3099.14     3738.62    631.66 o
   6   6   3     1724.90     2044.81    650.57 o
 -11   7   3     7005.08     6718.61    658.69 o
  -8   7   3      780.58     1181.15    387.22 o
  -5   7   3    20003.66    19145.53    568.77 o
  -2   7   3     1987.25     1959.74    371.29 o
   1   7   3    11745.22    11529.28    622.83 o
   4   7   3      748.69      660.47    517.84 <
   7   7   3       94.36      144.77    787.50 <
 -13   8   3    32679.53    33766.68   1622.43 o
 -10   8   3     4793.94     4927.55    722.35 o
  -7   8   3     7540.75     6292.58    532.51 o
  -4   8   3     5871.86     8343.47    459.73 o
  -1   8   3     1285.68     2627.87    364.38 o
   2   8   3     3409.99     3567.39    589.46 o
   5   8   3    13317.33    16434.39   1035.71 o
   8   8   3     4761.19     3387.23   1256.46 o
 -15   9   3     1096.51     1214.97   1536.34 <
 -12   9   3       63.60     -122.86    645.12 <
  -9   9   3     2557.82     2120.45    549.44 o
  -6   9   3      849.20     2118.46    493.13 o
  -3   9   3     1358.14     1760.60    427.24 o
   0   9   3     3851.55     3972.62    864.71 o
   3   9   3       97.23      902.50    615.01 <
   6   9   3     2117.63     3082.18    821.37 o
 -17  10   3       38.07     1053.40   1382.63 <
 -14  10   3     5595.67     3346.41   1004.81 o
 -11  10   3     2648.81     2941.53    657.51 o
  -8  10   3    23096.53    24498.40   1125.10 o
  -5  10   3    18125.18    18247.06    864.26 o
  -2  10   3    33038.11    34642.94   1406.74 o
   1  10   3     7689.19     6655.59    875.46 o
   4  10   3     8547.66     8450.91   1057.82 o
   7  10   3      280.59    -1011.18   1167.90 <
 -16  11   3     7038.37     8894.61   2083.31 o
 -13  11   3     5691.50     7178.79   1134.43 o
 -10  11   3     7140.40     6507.25    783.85 o
  -7  11   3     1897.03     1619.93    612.35 o
  -4  11   3     4206.32     4573.81    626.95 o
  -1  11   3      614.78      534.71    847.20 <
   2  11   3    17174.52    17242.91   1507.30 o
   5  11   3     3765.67     3558.95    978.24 o
 -15  12   3      639.36      133.43   1418.83 <
 -12  12   3      239.27     1073.25    979.14 <
  -9  12   3      118.67      -19.85    572.23 <
  -6  12   3      509.10      814.35    714.44 <
  -3  12   3       14.74      692.35    671.13 <
   0  12   3      789.62      292.93   1180.63 <
   3  12   3      100.44      673.88   1094.50 <
 -14  13   3      373.15     -750.32    910.10 <
 -11  13   3    17526.48    19679.79   1590.53 o
  -8  13   3     6219.98     5753.61    683.63 o
  -5  13   3    35366.97    32995.59   1897.43 o
  -2  13   3     4491.75     6388.81   1462.31 o
   1  13   3     4547.21     4113.98   1202.26 o
 -16  14   3      922.20      194.62   1130.45 <
 -13  14   3     2354.44     4113.00   1104.74 o
 -10  14   3      541.04      482.91    678.87 <
  -7  14   3       74.34      263.87    669.08 <
  -4  14   3     1070.25      148.37    949.38 <
  -1  14   3      603.10     1667.48    947.81 <
   2  14   3      857.55     1892.65   1516.58 <
 -15  15   3       19.33     1007.91    999.35 <
 -12  15   3     2542.67     3149.84   1031.81 o
  -9  15   3       98.72      328.17    978.69 <
  -6  15   3      353.68      861.88   1154.77 <
  -3  15   3       28.64     -239.23   1051.71 <
   0  15   3       15.42     -558.89   1024.34 <
 -14  16   3     4547.44     2602.23   1395.91 <
 -11  16   3     4060.24     4671.66   1205.02 o
  -8  16   3    16695.86    16544.72   1993.00 o
  -5  16   3     4845.05     4153.36   1566.79 o
  -2  16   3     8180.33     7076.35   1721.77 o
 -10  17   3      224.80      505.49   1006.20 <
  -7  17   3     1195.30      624.92   1453.82 <
  -1   1   4   106969.54   100869.80   2086.53 o
  -3   2   4   166331.11   156624.64   2367.52 o
   0   2   4    25458.77    26769.10    486.86 o
  -5   3   4   331215.28   324687.53   5111.59 o
  -2   3   4    10905.14    14328.82    393.80 o
   1   3   4    10139.43     9998.17    318.22 o
  -7   4   4    48839.75    46562.16   1124.43 o
  -4   4   4     4644.10     4447.63    236.12 o
  -1   4   4    77931.84    73576.56   1348.51 o
   2   4   4    10259.17     9950.70    430.24 o
  -9   5   4    18404.61    17435.98    794.92 o
  -6   5   4    12800.21    12375.98    436.18 o
  -3   5   4    33125.69    38243.66    861.45 o
   0   5   4    10561.82     9834.07    392.46 o
   3   5   4    87435.20    88074.18   2201.94 o
 -11   6   4      102.26      432.25    620.82 <
  -8   6   4     1986.92     2478.33    409.86 o
  -5   6   4    41556.39    38989.55    948.66 o
  -2   6   4    14943.12    13388.10    454.04 o
   1   6   4   172087.86   169461.48   3860.50 o
   4   6   4     3286.88     4401.75    728.60 o
 -13   7   4    49889.77    47606.25   2081.05 o
 -10   7   4    10857.09    10909.48    769.78 o
  -7   7   4    83610.97    77860.64   1846.46 o
  -4   7   4     4165.57     5052.65    357.64 o
  -1   7   4    61364.66    61077.97   1488.44 o
   2   7   4     1730.61     1798.50    551.99 o
   5   7   4     4763.66     6165.86    775.40 o
 -15   8   4     5365.01     5363.44   1111.42 o
 -12   8   4     4883.26     5057.25    745.83 o
  -9   8   4    40411.60    40725.46   1676.77 o
  -6   8   4     2002.92     3640.53    433.47 o
  -3   8   4   292913.06   277696.38   6353.49 o
   0   8   4    36787.62    36797.27   1390.72 o
   3   8   4   170041.08   173752.09   6199.90 o
   6   8   4      132.39      122.87    819.33 <
 -17   9   4     9065.71     5580.64   1903.22 o
 -14   9   4     4782.28     2954.98   1114.43 o
 -11   9   4    38463.45    40334.72   1875.49 o
  -8   9   4     4972.13     6299.36    581.76 o
  -5   9   4     4501.45     4056.48    512.39 o
  -2   9   4     7923.46     8002.85    538.25 o
   1   9   4    19912.48    20909.90   1017.87 o
   4   9   4     5625.41     4939.47    769.69 o
   7   9   4    12694.70     9189.33   1340.53 o
 -16  10   4     5838.18     6096.94   1952.96 o
 -13  10   4      933.42     1342.46   1074.86 <
 -10  10   4    17084.86    17045.65   1043.20 o
  -7  10   4    11492.59    12181.10    747.99 o
  -4  10   4      537.47      329.07    441.27 <
  -1  10   4    28436.04    31223.72   1348.63 o
   2  10   4     3218.68     4220.47    758.71 o
   5  10   4      199.62      200.21    808.01 <
 -15  11   4      131.22     -329.23   1228.29 <
 -12  11   4     2699.29     3280.70   1246.08 o
  -9  11   4     2782.70     3730.87    607.63 o
  -6  11   4      120.69     1077.37    615.69 <
  -3  11   4    32342.42    31810.86   1703.46 o
   0  11   4     1039.14     2184.61    899.99 o
   3  11   4    10226.71     9528.60    974.09 o
   6  11   4     1115.25      -51.30   1326.06 <
 -14  12   4     9346.96     9096.45   1428.22 o
 -11  12   4    23417.66    23887.90   1542.29 o
  -8  12   4    16324.24    16392.40    925.64 o
  -5  12   4    55647.74    57539.31   2011.83 o
  -2  12   4     4067.54     6304.79   1447.82 o
   1  12   4    37362.85    41637.00   2911.52 o
   4  12   4      285.65      110.20   1606.14 <
 -16  13   4      756.06     1493.04   1641.18 <
 -13  13   4     2408.49     1597.49    954.93 <
 -10  13   4     1022.58     2268.15    737.11 o
  -7  13   4     6531.45     6884.27    884.72 o
  -4  13   4      645.32     1840.96    698.35 o
  -1  13   4     3466.54     5092.91   1052.17 o
   2  13   4      428.92    -1723.55   1318.83 <
 -15  14   4     3204.30     3934.73   1291.61 o
 -12  14   4     4263.03     4593.76   1105.88 o
  -9  14   4    23602.46    26339.28   1622.62 o
  -6  14   4       37.22      472.63    746.77 <
  -3  14   4    46617.41    40537.05   3824.26 o
   0  14   4       51.19     1699.92   1404.57 <
 -14  15   4      359.37       35.24    923.00 <
 -11  15   4      161.53     -137.92    910.02 <
  -8  15   4     1712.80      976.80   1088.29 <
  -5  15   4      290.11     1611.60    991.80 <
  -2  15   4     3095.97     2018.17   1262.51 <
 -13  16   4     2721.94      929.13   1174.84 <
 -10  16   4    16221.01    10869.28   1505.31 o
  -7  16   4     1161.96     1303.54   1256.39 <
  -4  16   4      112.60     1437.04   1379.88 <
  -9  17   4      663.93     2109.16   1211.49 <
  -6  17   4     4833.09     4819.01   1691.21 o
   0   1   5    87947.71    88039.55   1640.24 o
  -2   2   5    20622.85    22099.70    382.05 o
   1   2   5   146031.86   141236.03   2169.57 o
  -4   3   5   795647.88   776441.00  10546.62 o
  -1   3   5    13145.94    15768.65    390.85 o
   2   3   5   445476.56   432465.62   7304.59 o
  -6   4   5    12431.70    14092.76    428.14 o
  -3   4   5   117655.34   132606.05   2279.96 o
   0   4   5     2356.24     2774.11    236.31 o
   3   4   5    16500.60    17804.82    645.15 o
  -8   5   5    14997.08    16377.43    731.22 o
  -5   5   5     2742.04     3463.73    268.12 o
  -2   5   5    91303.70    90725.73   2024.91 o
   1   5   5   142883.09   139184.02   3138.33 o
   4   5   5    72230.54    76298.82   2279.54 o
 -10   6   5    43795.92    47782.42   1431.35 o
  -7   6   5   107664.66   109566.64   3027.78 o
  -4   6   5   121144.36   120256.66   2267.56 o
  -1   6   5    85865.46    81207.27   1733.02 o
   2   6   5     5379.71     5696.24    507.96 o
   5   6   5    10890.12    13129.64    844.64 o
 -12   7   5    55032.74    55160.61   2135.40 o
  -9   7   5     5227.89     6318.22    604.09 o
  -6   7   5   293647.69   274811.59   6759.82 o
  -3   7   5    79261.27    79900.10   1992.52 o
   0   7   5    31018.17    32805.17    833.31 o
   3   7   5   288510.53   299436.25   9645.35 o
   6   7   5     7307.77     9175.37    929.02 o
 -14   8   5     2401.12     2186.30   1005.01 o
 -11   8   5    30196.88    36218.14   1503.60 o
  -8   8   5     9704.96    10498.32    650.27 o
  -5   8   5    30014.33    31770.09    839.75 o
  -2   8   5    41094.89    39520.61   1060.79 o
   1   8   5    13009.04    12886.70    730.64 o
   4   8   5    54583.71    56155.74   2164.88 o
   7   8   5     7161.82     7726.79   1076.85 o
 -16   9   5    68636.23    76647.63   7138.72 o
 -13   9   5     2300.79     2624.11    850.87 o
 -10   9   5   526735.75   525381.12  24959.23 o
  -7   9   5    69502.56    72272.49   1831.94 o
  -4   9   5   642642.19   624109.88  12367.10 o
  -1   9   5     4284.42     4802.03    457.32 o
   2   9   5    88260.92    92031.11   3105.93 o
   5   9   5    13920.81    11801.43   1222.14 o
   8   9   5     3856.97     3827.58   1720.62 o
 -15  10   5    11242.21    12892.29   1934.97 o
 -12  10   5     2127.57     1421.25    691.53 o
  -9  10   5    56570.55    64457.50   2284.04 o
  -6  10   5    19116.53    17815.49    789.65 o
  -3  10   5    25667.22    29325.74   1132.57 o
   0  10   5      146.90      834.72    745.05 <
   3  10   5     2685.25     4044.86    869.82 o
   6  10   5      106.23     1009.96   1016.12 <
 -17  11   5    12652.30     5543.30   2006.91 o
 -14  11   5     6778.29     4623.78   1109.49 o
 -11  11   5     5774.17     6625.57    910.75 o
  -8  11   5    26825.50    23884.30   1109.82 o
  -5  11   5     3740.02     2929.48    571.34 o
  -2  11   5    14646.82    16724.76   1043.27 o
   1  11   5     1417.11     3270.96    909.85 o
   4  11   5     5340.23     5488.18    966.41 o
 -16  12   5      146.13      295.36   1298.48 <
 -13  12   5    20153.32    23257.83   2050.90 o
 -10  12   5    27798.99    30199.14   1651.64 o
  -7  12   5    76968.18    77527.76   2967.60 o
  -4  12   5     6743.28    12263.33    891.43 o
  -1  12   5    10201.07    11815.30   1162.16 o
   2  12   5    23321.54    25476.98   2240.12 o
 -15  13   5      544.57     3022.69   1663.11 <
 -12  13   5    42186.69    45801.52   2784.16 o
  -9  13   5     2810.98     3549.48    714.07 o
  -6  13   5    35341.44    34295.15   1641.73 o
  -3  13   5    34892.61    35937.21   2479.84 o
   0  13   5      682.73     1368.87   1196.05 <
   3  13   5    27615.92    19297.78   3045.06 o
 -14  14   5     4231.39     3465.87   1238.64 o
 -11  14   5      980.23      672.96    967.38 <
  -8  14   5    14613.77    15239.91   1303.38 o
  -5  14   5     1135.10     2664.76    884.84 o
  -2  14   5    56816.48    56475.12   4182.76 o
   1  14   5     5198.17     4634.89   1740.05 o
 -13  15   5      973.99      -51.33   1170.06 <
 -10  15   5   160080.73   180077.61  10040.42 o
  -7  15   5     4391.10     5134.65   1042.25 o
  -4  15   5    64150.16    70758.15   5431.22 o
  -1  15   5     4558.21     2733.83   1240.88 o
 -12  16   5       15.97      538.00   1800.86 <
  -9  16   5     8732.40     8586.28   1261.99 o
  -6  16   5       53.15      646.49   1375.81 <
  -3  16   5     4288.26     6084.18   1961.22 o
 -11  17   5      966.29     -221.41   1270.71 <
  -8  17   5    14783.86     9959.79   1615.83 o
   0   0   6    10139.53    10142.45    419.47 o
   1   1   6     2715.79     3898.66    160.65 o
  -1   2   6    11099.53    13467.21    319.91 o
   2   2   6    96737.84    95271.34   1450.25 o
  -3   3   6      126.82      -53.05    143.74 <
   0   3   6       14.81      179.34    234.44 <
   3   3   6      885.11     1115.15    263.25 o
  -5   4   6     1727.04     1838.22    217.17 o
  -2   4   6    55326.36    53871.58   1100.17 o
   1   4   6     5666.47     5770.27    273.25 o
   4   4   6    66378.25    65083.64   1673.37 o
  -7   5   6     3736.24     4033.42    348.42 o
  -4   5   6     2500.55     3125.26    251.43 o
  -1   5   6     6895.52     7086.44    326.66 o
   2   5   6     1579.55     1982.54    385.79 o
   5   5   6     2141.71     2124.67    631.14 o
  -9   6   6      980.42     1168.17    550.23 o
  -6   6   6     6575.22     6400.06    384.13 o
  -3   6   6     8674.33     8274.21    466.45 o
   0   6   6     7690.95     7043.24    392.92 o
   3   6   6     4137.97     4471.07    535.79 o
   6   6   6      505.37     1298.65    674.97 <
 -11   7   6    15804.25    16503.03    966.66 o
  -8   7   6    20960.73    19296.46    969.46 o
  -5   7   6    26148.91    25942.17    809.75 o
  -2   7   6    11056.21    10243.64    568.37 o
   1   7   6    31477.53    29272.94   1122.45 o
   4   7   6     7558.19     7958.16    781.00 o
   7   7   6     8510.69     9465.11   1036.32 o
 -13   8   6     9234.02     8829.83    917.83 o
 -10   8   6     8751.15     9631.61    879.34 o
  -7   8   6     2172.38     1821.30    459.93 o
  -4   8   6    37288.66    36922.84   1068.25 o
  -1   8   6     2806.76     2675.63    438.96 o
   2   8   6     9606.90    10506.92    747.34 o
   5   8   6     2075.59      547.11    679.28 <
   8   8   6      750.54     2034.64   1367.71 <
 -15   9   6      543.22     1610.31   1195.59 <
 -12   9   6      776.12      754.33    710.58 <
  -9   9   6     2439.09     1846.79    578.88 o
  -6   9   6     4689.62     4453.14    509.20 o
  -3   9   6     2078.68     2380.37    479.84 o
   0   9   6     1771.81     2208.97    537.19 o
   3   9   6     2042.00     1161.53    877.64 <
   6   9   6      319.80     1448.12    838.15 <
 -17  10   6       82.02      569.84   1565.77 <
 -14  10   6    21095.86    20223.72   2017.62 o
 -11  10   6     1728.19     3248.43    607.11 o
  -8  10   6    43089.85    43010.90   1375.66 o
  -5  10   6     3150.03     3268.81    502.95 o
  -2  10   6    43749.70    46022.21   1658.24 o
   1  10   6     4698.73     5228.69    922.33 o
   4  10   6    20427.36    18754.77   1471.81 o
   7  10   6      481.37      949.39   1017.84 <
 -16  11   6     3447.66      948.32   1335.04 <
 -13  11   6      904.89      437.95    914.19 <
 -10  11   6      486.25     1473.37    642.59 o
  -7  11   6     2423.20     1496.65    546.01 o
  -4  11   6      603.09     -292.64    538.79 <
  -1  11   6      518.61     1858.24    915.61 o
   2  11   6     4443.09     4253.87    859.87 o
   5  11   6     5380.75     5011.08   1187.57 o
 -15  12   6      753.45    -1054.79   1646.00 <
 -12  12   6      610.77      193.35    948.63 <
  -9  12   6     9988.08    11509.96    889.49 o
  -6  12   6     6734.69     6970.49    737.54 o
  -3  12   6    13570.18    13985.89    980.73 o
   0  12   6      646.59     1130.35    843.91 <
   3  12   6     1821.89     1580.81   1399.77 <
 -14  13   6     1761.14     4143.41   1172.79 o
 -11  13   6     8295.20     9550.66   1305.27 o
  -8  13   6     6932.12     6144.79    813.27 o
  -5  13   6    16318.66    18060.52   1196.35 o
  -2  13   6     5127.31     6344.97   1241.01 o
   1  13   6     5586.15     4035.26   1248.81 o
 -13  14   6     2975.72     1599.68   1118.92 <
 -10  14   6     3833.63     4038.29    847.87 o
  -7  14   6      632.08     2483.36    916.56 o
  -4  14   6     4266.08     6958.32   1471.61 o
  -1  14   6      688.17      642.62   1073.89 <
 -15  15   6      801.83      307.31   1187.82 <
 -12  15   6     2615.65     3671.00   1304.54 o
  -9  15   6     1455.44      585.55    988.35 <
  -6  15   6     3254.80     1140.69    970.60 <
  -3  15   6      230.86    -1296.12   1293.04 <
   0  15   6       40.61      945.28   1633.87 <
 -11  16   6      580.14      796.74   1438.85 <
  -8  16   6     9201.35     7826.71   1513.05 o
  -5  16   6      508.57     1767.84   1387.18 <
 -10  17   6       42.26      525.00   1269.37 <
  -7  17   6       42.74     -993.13   1551.30 <
  -1   1   7   166341.31   160272.06   3511.91 o
  -3   2   7   412560.56   392117.31   5316.77 o
   0   2   7     6217.02     8246.40    321.27 o
  -5   3   7  1133785.62  1124009.88  15444.52 o
  -2   3   7   245691.70   227948.00   3943.53 o
   1   3   7   123955.94   130143.89   2149.10 o
  -7   4   7   442891.28   435234.56   9168.05 o
  -4   4   7    14222.06    16721.18    415.28 o
  -1   4   7   967638.81   942843.75  14408.13 o
   2   4   7   109539.77   109110.08   2481.96 o
  -9   5   7   695446.25   690493.56  16636.31 o
  -6   5   7    54204.99    56173.75   1358.07 o
  -3   5   7   200832.73   213790.12   3948.19 o
   0   5   7   119514.25   118894.88   2359.39 o
   3   5   7   114086.75   124639.05   3330.15 o
 -11   6   7    87647.30    86261.85   2872.46 o
  -8   6   7    18503.07    17115.72    726.57 o
  -5   6   7     4689.94     6004.06    352.15 o
  -2   6   7    46907.22    45174.02   1134.36 o
   1   6   7   186479.77   183771.88   3603.93 o
   4   6   7     1490.13     2659.95    573.82 o
 -13   7   7    25525.07    27688.30   1508.15 o
 -10   7   7    16631.65    18128.95   1102.29 o
  -7   7   7    70621.88    75145.52   2261.66 o
  -4   7   7    32787.04    35716.23   1084.08 o
  -1   7   7   128205.49   127410.59   3111.16 o
   2   7   7     8300.45     8231.26    541.47 o
   5   7   7    18065.27    19085.67   1140.77 o
 -15   8   7     1775.95     1635.16   1160.49 <
 -12   8   7    64292.41    64583.42   3629.55 o
  -9   8   7    87816.61    86736.99   2310.46 o
  -6   8   7     8805.84     9031.31    533.78 o
  -3   8   7  1045617.19  1004053.31  22543.01 o
   0   8   7   116096.07   113304.86   3119.81 o
   3   8   7   967000.75  1020941.88  32801.72 o
   6   8   7     8101.76     5949.76    865.51 o
 -17   9   7   133528.11   109505.58  10580.67 o
 -14   9   7    18755.83    21635.44   1884.38 o
 -11   9   7   425627.56   416953.38  17701.74 o
  -8   9   7     6285.28     7661.36    649.22 o
  -5   9   7   167342.11   176307.41   4968.24 o
  -2   9   7    74469.67    72332.41   2227.21 o
   1   9   7    36809.38    41927.42   1836.63 o
   4   9   7    33435.61    34765.54   1739.90 o
   7   9   7    12710.14    11639.24   1560.65 o
 -16  10   7    48063.01    40972.87   5076.86 o
 -13  10   7    27719.50    26760.34   1863.79 o
 -10  10   7   137777.45   136130.17   6764.18 o
  -7  10   7   233743.72   241334.47   7705.01 o
  -4  10   7     8993.61    11003.76    687.14 o
  -1  10   7   518880.47   515727.97  18998.54 o
   2  10   7    17621.71    15532.21   1013.51 o
   5  10   7   160080.02   157795.78  11175.15 o
 -15  11   7   115553.38   107589.85   9447.82 o
 -12  11   7    15177.69    15645.83   1616.26 o
  -9  11   7   175456.27   192324.84   5699.01 o
  -6  11   7     6997.37     8528.71    671.39 o
  -3  11   7    61899.04    80500.74   4220.52 o
   0  11   7    52482.58    55306.00   2753.09 o
   3  11   7    34624.19    41177.88   2785.61 o
   6  11   7     6007.86     3344.41   1250.26 o
 -14  12   7    21383.55    19889.54   2122.15 o
 -11  12   7     1877.58     4094.78    745.66 o
  -8  12   7    54469.30    57778.73   2202.85 o
  -5  12   7    37832.75    35633.98   1576.12 o
  -2  12   7    18130.40    15891.23   1720.50 o
   1  12   7    25100.17    22441.02   1928.72 o
   4  12   7     1765.95      246.13   1675.05 <
 -16  13   7     1501.81     1071.76   1127.53 <
 -13  13   7     8789.11     8491.79   1422.93 o
 -10  13   7    23418.60    24240.07   1517.84 o
  -7  13   7     4166.53     3749.47    681.54 o
  -4  13   7     2701.48     3978.74    724.80 o
  -1  13   7     2504.84     1189.94    955.23 <
   2  13   7     1495.36      167.97   1215.83 <
 -15  14   7     4975.27     4850.62   1537.36 o
 -12  14   7    31980.00    32368.21   2930.27 o
  -9  14   7   111763.70   112931.77   6969.53 o
  -6  14   7      807.10      495.06    806.52 <
  -3  14   7   303674.00   342868.28  21353.71 o
   0  14   7     3524.61     3806.55   1264.40 o
 -14  15   7      397.47     1683.44   1141.68 <
 -11  15   7    24407.42    18712.55   2370.85 o
  -8  15   7      532.31     1144.56   1023.77 <
  -5  15   7    12984.04    12488.34   1449.47 o
  -2  15   7     3353.68     2979.45   1273.63 o
 -13  16   7     1218.64      120.79   1248.62 <
 -10  16   7   119769.44   105173.80  10059.11 o
  -7  16   7    48086.04    43189.80   4566.19 o
  -4  16   7     9053.52     7985.47   1713.71 o
  -9  17   7    22858.42    21462.94   2993.15 o
  -6  17   7     4341.93     2994.80   1727.73 <
   0   1   8      240.78     1719.16    206.00 o
  -2   2   8      208.64      368.56    156.39 o
   1   2   8    30633.50    29216.95    532.82 o
  -4   3   8   180148.22   173453.48   2678.17 o
  -1   3   8    48208.96    46051.26    783.55 o
   2   3   8   111466.64   108532.27   2167.39 o
  -6   4   8     1466.13     1390.18    279.54 o
  -3   4   8    72393.43    69746.73   1238.44 o
   0   4   8       28.36      125.95    266.26 <
   3   4   8     2447.86     3338.03    365.27 o
  -8   5   8    50166.82    48763.12   1245.81 o
  -5   5   8      367.15      691.96    254.95 o
  -2   5   8   174362.16   167721.17   3068.20 o
   1   5   8     5316.71     6553.92    556.61 o
   4   5   8    57946.39    61592.06   1644.10 o
 -10   6   8     1684.25     1960.99    609.52 o
  -7   6   8    24595.68    24075.55    864.83 o
  -4   6   8    15248.52    16684.18    503.74 o
  -1   6   8    19344.79    19294.71    597.66 o
   2   6   8     9128.87     9011.40    655.72 o
   5   6   8     4066.26     3878.41    617.15 o
 -12   7   8     1659.37      693.88    584.66 <
  -9   7   8     3309.51     2940.47    877.87 o
  -6   7   8     1892.78     1815.18    339.47 o
  -3   7   8    32024.30    31837.48   1032.86 o
   0   7   8     6616.39     6569.70    568.81 o
   3   7   8    56919.05    56914.05   1774.82 o
   6   7   8     5784.59     5420.37    833.64 o
 -14   8   8      250.54    -1051.66    949.34 <
 -11   8   8    16381.39    18744.23   1088.42 o
  -8   8   8      345.00      260.43    421.97 <
  -5   8   8     6182.82     7685.96    442.29 o
  -2   8   8      803.81      583.89    448.25 <
   1   8   8      153.59      944.82    649.84 <
   4   8   8     7368.36     6940.86    846.19 o
   7   8   8      899.70     2049.60    961.20 o
 -16   9   8    16173.17    13656.19   2303.30 o
 -13   9   8     3620.66     2617.46    997.50 o
 -10   9   8   118579.38   118931.71   6279.71 o
  -7   9   8     9472.56    10679.16    576.09 o
  -4   9   8   186371.33   187857.66   4314.61 o
  -1   9   8      779.70     1752.95    525.34 o
   2   9   8    66197.45    66169.91   2827.78 o
   5   9   8     3127.63     2570.22    884.69 o
   8   9   8     6148.51     2609.86   1803.62 <
 -15  10   8     5990.42     7601.25   1738.28 o
 -12  10   8     6687.98     9190.72   1095.35 o
  -9  10   8    12175.60    16210.14    972.83 o
  -6  10   8      353.21     1011.07    458.15 o
  -3  10   8     4264.49     4608.71    593.69 o
   0  10   8      827.30      234.75    826.78 <
   3  10   8     1101.05      -55.74    723.95 <
   6  10   8     2680.78     2636.48   1183.06 o
 -17  11   8      460.15     -739.92   1925.78 <
 -14  11   8    21313.02    18970.91   1976.11 o
 -11  11   8       35.99      217.32    708.79 <
  -8  11   8    75075.50    72670.99   2330.40 o
  -5  11   8     3158.16     1834.09    639.98 o
  -2  11   8    65123.86    67716.98   2918.59 o
   1  11   8     1091.50     1205.72    719.60 <
   4  11   8    11731.16    12681.19   1497.09 o
 -16  12   8      171.67     2089.99   1925.03 <
 -13  12   8     8056.52     7947.16   1226.54 o
 -10  12   8    11112.76    13373.75   1073.47 o
  -7  12   8    20170.89    20861.96   1029.44 o
  -4  12   8    19967.15    22210.53   1198.94 o
  -1  12   8     8848.50     8793.47   1042.76 o
   2  12   8     4392.90     3651.92   1393.08 o
 -15  13   8      413.15      579.76   1155.07 <
 -12  13   8     1027.45     1711.87   1046.88 <
  -9  13   8     1351.47     2212.63    636.63 o
  -6  13   8     1053.19     1069.40    682.61 <
  -3  13   8     6317.86     5625.36   1029.39 o
   0  13   8     1040.71      812.73    988.62 <
   3  13   8     3672.45      806.64   1313.15 <
 -14  14   8      571.82      730.99    877.11 <
 -11  14   8     1559.97      899.71   1046.48 <
  -8  14   8      437.62     -100.96    752.23 <
  -5  14   8      363.62      288.40   1012.64 <
  -2  14   8     1435.22     1390.12    892.08 <
   1  14   8      121.48     1775.38   1571.08 <
 -13  15   8     4632.70     4359.47   1283.75 o
 -10  15   8    62862.03    64064.21   5253.80 o
  -7  15   8     6975.08     6312.39   1015.39 o
  -4  15   8    48034.25    46743.88   4432.10 o
  -1  15   8      809.11     1541.80   1452.48 <
 -12  16   8      395.55      456.55   1481.21 <
  -9  16   8     1202.37     2612.73    937.17 o
  -6  16   8      725.46      968.57   1300.43 <
  -3  16   8      531.24      261.35   1466.51 <
 -11  17   8      178.13      797.73   1363.43 <
  -8  17   8    20704.48    14947.29   2470.52 o
   0   0   9   339893.66   320157.50   8955.20 o
   1   1   9    34586.19    38900.82    766.17 o
  -1   2   9   922498.31  1043436.06  18015.01 o
   2   2   9   891744.31  1073780.63  16131.44 o
  -3   3   9   281387.47   272780.66   4133.04 o
   0   3   9    25096.91    27332.52    642.89 o
   3   3   9   124001.77   119980.63   2171.73 o
  -5   4   9    78992.99    82309.84   1743.30 o
  -2   4   9   479456.66   486619.19   7962.03 o
   1   4   9    16520.54    17516.43    535.35 o
   4   4   9   513519.09   497300.41  15307.34 o
  -7   5   9   102745.95   101341.84   2617.79 o
  -4   5   9   575639.00   575536.75  10167.66 o
  -1   5   9   220651.38   217281.70   4090.33 o
   2   5   9   433242.34   418477.34   9285.29 o
   5   5   9     9906.16    13611.84    923.25 o
  -9   6   9   207543.06   201128.50   4925.40 o
  -6   6   9   153634.20   152167.94   3525.56 o
  -3   6   9    25224.11    26483.97    958.79 o
   0   6   9   236745.39   238806.69   5051.44 o
   3   6   9    46374.23    49842.62   1521.00 o
   6   6   9     6434.17     7176.25    674.73 o
 -11   7   9    78537.72    83860.12   3240.91 o
  -8   7   9    46422.52    46482.38   1564.05 o
  -5   7   9    19015.06    20422.31    689.79 o
  -2   7   9    58114.90    61212.54   1559.51 o
   1   7   9    23338.97    23955.91   1051.05 o
   4   7   9   212908.34   217470.41   7284.00 o
   7   7   9    42514.89    40375.32   2579.82 o
 -13   8   9    42971.84    44415.75   2433.49 o
 -10   8   9   463462.06   471071.97  17523.35 o
  -7   8   9   198927.09   197914.19   6102.26 o
  -4   8   9   892789.25   879461.25  21382.16 o
  -1   8   9    64148.98    62898.73   1995.64 o
   2   8   9   368669.06   374711.75  12267.55 o
   5   8   9     3154.14     2439.66    759.96 o
   8   8   9    33003.45    30571.88   3926.92 o
 -15   9   9    10721.43    12776.59   1753.68 o
 -12   9   9     6225.64     6601.59    919.52 o
  -9   9   9    73551.93    74580.41   2654.36 o
  -6   9   9    22005.62    24406.69    942.41 o
  -3   9   9   358252.69   339886.88   9809.32 o
   0   9   9    28255.02    31031.36   1465.75 o
   3   9   9    56890.67    60564.70   3112.41 o
   6   9   9   162412.42   180963.70  11108.09 o
 -17  10   9   131206.61   133449.61  10822.23 o
 -14  10   9    10001.57     7509.67   1529.85 o
 -11  10   9   203607.66   200559.31  10548.10 o
  -8  10   9   234834.36   247843.41   7321.98 o
  -5  10   9    34306.19    34357.73   1263.44 o
  -2  10   9   301150.84   310198.56  10124.57 o
   1  10   9    21423.36    21543.50   1495.05 o
   4  10   9    28152.65    27375.27   1896.08 o
   7  10   9    20509.20    20772.60   2625.90 o
 -16  11   9     2151.06     2762.73   1424.85 <
 -13  11   9    34955.62    31870.15   2695.16 o
 -10  11   9    19686.57    22721.50   1318.97 o
  -7  11   9   135321.56   141907.98   4848.40 o
  -4  11   9    18889.55    19111.36    994.94 o
  -1  11   9   148566.44   161200.08   7204.58 o
   2  11   9     6692.94     8162.64   1020.84 o
   5  11   9    26447.78    21734.84   2092.93 o
 -15  12   9   178314.70   180051.36  14895.42 o
 -12  12   9      408.87     -437.03    874.74 <
  -9  12   9    31696.83    36942.80   1538.60 o
  -6  12   9    90526.59    93091.94   3746.88 o
  -3  12   9    35706.11    35454.78   1708.95 o
   0  12   9    45793.13    47212.58   2619.76 o
   3  12   9    17303.25    15314.51   2178.97 o
 -14  13   9    16989.63    17625.04   1725.40 o
 -11  13   9    45644.36    46791.96   2597.22 o
  -8  13   9    20794.19    19356.99   1108.29 o
  -5  13   9    19056.57    17317.30   1222.21 o
  -2  13   9    45153.23    44031.93   3302.55 o
   1  13   9     9979.88    10472.95   1719.33 o
 -13  14   9     6741.71     8619.23   1361.29 o
 -10  14   9    42319.86    39517.32   2655.48 o
  -7  14   9     6177.91     7581.26    995.31 o
  -4  14   9    15858.02    13099.03   1448.13 o
  -1  14   9     7378.44     5260.06   1790.50 o
 -15  15   9     7054.59     5418.54   1200.24 o
 -12  15   9    12527.39    14402.61   1950.87 o
  -9  15   9   140383.98   142970.30  10453.05 o
  -6  15   9    15970.54    16789.96   1710.20 o
  -3  15   9   158495.27   157545.98  15877.50 o
   0  15   9    10002.31     5950.51   1528.65 o
 -11  16   9    27392.62    25436.38   3750.23 o
  -8  16   9    28480.31    25429.05   2742.32 o
  -5  16   9     2779.44       48.43   1369.77 <
 -10  17   9    11534.10    11136.83   2438.30 o
  -7  17   9   159987.92   145604.36  15594.47 o
  -1   1  10    57362.52    54130.63    973.31 o
  -3   2  10    73366.16    72065.10   1168.27 o
   0   2  10    89451.53    87557.73   1384.74 o
  -5   3  10    20199.63    20717.23    443.23 o
  -2   3  10   118134.95   110025.63   2055.17 o
   1   3  10    23469.02    21641.88    526.50 o
  -7   4  10    49411.29    50153.57   1158.56 o
  -4   4  10    75608.31    75631.38   1335.59 o
  -1   4  10   225599.98   212009.06   3510.94 o
   2   4  10    64884.32    62428.96   1169.42 o
  -9   5  10   125955.31   119935.65   3141.40 o
  -6   5  10    65749.68    66692.35   1654.21 o
  -3   5  10   185610.36   185795.75   3304.58 o
   0   5  10    43029.31    43582.92   1313.35 o
   3   5  10    28048.19    26772.18    860.33 o
 -11   6  10     1433.09     2551.64    676.27 o
  -8   6  10     7848.81     8462.91    627.60 o
  -5   6  10     5996.90     7766.82    380.68 o
  -2   6  10    24043.37    22964.62    673.89 o
   1   6  10     4062.43     3965.99    509.88 o
   4   6  10    12330.50    12286.97    841.73 o
 -13   7  10      999.00     1931.35    734.34 o
 -10   7  10     8809.86     9254.99    999.64 o
  -7   7  10    16043.33    18322.51    814.60 o
  -4   7  10    32293.06    33731.91   1161.99 o
  -1   7  10    52827.31    53511.60   1506.12 o
   2   7  10    23474.25    20639.45   1025.36 o
   5   7  10    27710.02    24520.95   1463.67 o
 -15   8  10     4992.96     2646.77   1269.15 o
 -12   8  10     7872.97     7038.96    948.04 o
  -9   8  10    15159.83    17684.04   1079.34 o
  -6   8  10    15779.77    16327.16    780.36 o
  -3   8  10    14825.72    14560.19    712.94 o
   0   8  10     6517.99     6406.11    586.01 o
   3   8  10     2097.25     2523.57    706.34 o
   6   8  10      202.54      464.76    847.72 <
 -17   9  10     5919.29     5063.94   1937.04 o
 -14   9  10      371.24     -247.78    945.95 <
 -11   9  10     9513.36     8952.63    990.69 o
  -8   9  10     3681.90     4503.21    523.08 o
  -5   9  10    12662.46    14636.08    666.07 o
  -2   9  10     7778.74     7807.10    576.89 o
   1   9  10     5671.34     7937.94    874.81 o
   4   9  10     2542.07     2156.98    679.08 o
   7   9  10      906.26      889.10   1078.82 <
 -16  10  10     3207.06     2962.94   1477.54 o
 -13  10  10     9406.23     8192.14   1129.95 o
 -10  10  10    21737.15    22062.58   1355.21 o
  -7  10  10    56441.44    60984.24   1576.24 o
  -4  10  10    30923.79    30959.68   1110.19 o
  -1  10  10    72616.31    74637.23   2854.79 o
   2  10  10    13276.24     8460.75    963.87 o
   5  10  10    33092.47    30170.96   2715.10 o
 -15  11  10    23206.49    24493.09   2913.39 o
 -12  11  10     7799.76     7667.73   1164.62 o
  -9  11  10    38729.28    41377.89   1729.79 o
  -6  11  10    10670.67    11024.36    733.02 o
  -3  11  10    17821.07    16284.53   1132.70 o
   0  11  10     3048.71     4250.46    932.27 o
   3  11  10       45.89     -428.46    721.74 <
   6  11  10       45.33      694.72   1955.49 <
 -14  12  10       50.43     1120.15   1239.93 <
 -11  12  10      837.52      234.20    713.89 <
  -8  12  10     3080.06     3591.23    679.00 o
  -5  12  10     2559.56     1709.60    729.66 o
  -2  12  10     5450.04     5214.82   1145.60 o
   1  12  10     1017.75     1896.38    854.72 o
   4  12  10     1699.68      420.89   1185.34 <
 -16  13  10     2489.48     3378.12   1450.16 o
 -13  13  10     4171.59     3736.15   1175.71 o
 -10  13  10     6326.15     7631.43    919.23 o
  -7  13  10    11987.78    11718.26    965.46 o
  -4  13  10     3288.14     2257.80    809.85 o
  -1  13  10    11341.14     9769.48   1262.17 o
   2  13  10     1577.85     -291.86   1426.77 <
 -15  14  10      320.86      980.19   1132.83 <
 -12  14  10      144.78     2172.90   1294.02 <
  -9  14  10      141.13     -552.02    746.06 <
  -6  14  10      196.79     -119.78    773.11 <
  -3  14  10      632.92     -310.76   1129.75 <
   0  14  10      547.65     2048.20   1220.37 <
 -14  15  10       23.45     -364.82   1070.16 <
 -11  15  10     5672.20     7208.04   1672.42 o
  -8  15  10     1813.19     3090.26   1052.77 o
  -5  15  10     3152.75     4724.20   1009.46 o
  -2  15  10     2228.96     5200.83   1362.23 o
 -13  16  10     5212.02     5287.59   1556.10 o
 -10  16  10     3468.23     3540.54   1186.79 o
  -7  16  10     9417.99     8279.01   1635.88 o
  -4  16  10     1382.57     2102.32   1375.54 <
  -9  17  10     3397.27     5536.14   1821.44 o
  -6  17  10      401.58    -1176.64   1788.23 <
   0   1  11   141926.42   132144.94   2386.32 o
  -2   2  11   480185.25   452187.12   9829.27 o
   1   2  11   245904.39   240762.41   3887.22 o
  -4   3  11    68576.40    71977.77   1398.47 o
  -1   3  11   890091.44   909450.56  13808.75 o
   2   3  11   203020.73   205865.70   4069.91 o
  -6   4  11   251508.53   243277.00   4906.92 o
  -3   4  11   739154.56   692167.94  12566.75 o
   0   4  11   337384.44   329172.50   6358.34 o
   3   4  11   257033.67   241750.50   4734.71 o
  -8   5  11  1076713.50  1018023.81  21250.36 o
  -5   5  11   469281.28   449258.00  10112.97 o
  -2   5  11  1393602.75  1437779.63  24109.96 o
   1   5  11   104458.33   102976.87   2335.29 o
   4   5  11   346860.59   340910.84  10258.54 o
 -10   6  11    98446.69    98773.81   2761.85 o
  -7   6  11    13157.46    11832.19    587.10 o
  -4   6  11    72849.42    70926.72   1872.75 o
  -1   6  11    92169.48    91604.06   2146.12 o
   2   6  11    69940.41    72635.32   2033.92 o
   5   6  11    73982.47    73579.03   2968.77 o
 -12   7  11     9834.97     9154.86    977.03 o
  -9   7  11    32472.04    31188.80   1179.72 o
  -6   7  11    11169.18    13857.67    546.22 o
  -3   7  11    45527.41    41707.81   1430.59 o
   0   7  11    11885.55    11813.43    690.57 o
   3   7  11    20545.72    20733.95   1190.65 o
   6   7  11    25954.16    25487.27   1481.72 o
 -14   8  11     7062.08     6355.20   1334.18 o
 -11   8  11   114447.61   119768.90   4416.87 o
  -8   8  11   330158.38   323833.59   9178.49 o
  -5   8  11   366552.94   377543.50   9382.28 o
  -2   8  11   341458.62   346165.47   8575.04 o
   1   8  11   107919.95   112918.12   3355.38 o
   4   8  11    18446.13    17808.65   1354.19 o
   7   8  11    11664.38     7861.86   1418.49 o
 -16   9  11      801.24      765.36   1501.31 <
 -13   9  11     7427.16     5658.96    904.22 o
 -10   9  11    18537.40    18622.31   1234.54 o
  -7   9  11    63510.16    62109.57   1789.85 o
  -4   9  11    33807.55    36625.86   1354.38 o
  -1   9  11   211652.67   228407.09   6559.73 o
   2   9  11    28105.55    33649.86   1732.12 o
   5   9  11   109961.03   115350.40   5970.48 o
   8   9  11     7186.33     6346.41   1860.94 o
 -15  10  11    21259.34    18504.51   2589.22 o
 -12  10  11    17063.82    16141.25   1516.45 o
  -9  10  11    62033.13    58626.95   2670.53 o
  -6  10  11   104543.95   100862.70   3158.71 o
  -3  10  11   109319.96   108845.94   3534.18 o
   0  10  11   235135.17   250376.73  10529.36 o
   3  10  11    59915.14    60457.75   3208.34 o
   6  10  11    99515.81    91832.30   8183.47 o
 -17  11  11     4229.27      796.55   1535.35 <
 -14  11  11   234972.27   222406.41  15428.07 o
 -11  11  11   122668.64   115292.41   7038.92 o
  -8  11  11   790011.31   806736.38  26606.99 o
  -5  11  11   146986.22   145873.56   5719.81 o
  -2  11  11   396646.34   414735.47  15645.27 o
   1  11  11     1511.22     1121.07    774.07 <
   4  11  11    26837.73    26031.46   2299.58 o
 -16  12  11    10046.38     4940.83   1768.46 o
 -13  12  11     5106.54     4270.70   1024.27 o
 -10  12  11     1409.92     1769.56    682.28 o
  -7  12  11     3894.21     3316.16    572.86 o
  -4  12  11    16709.99    17863.25   1136.00 o
  -1  12  11      969.04     2220.07    961.53 o
   2  12  11    21420.70    20113.75   2042.08 o
 -15  13  11    13589.95    12723.61   1763.58 o
 -12  13  11    11296.61    12777.52   1644.95 o
  -9  13  11     3411.98     2436.56    650.00 o
  -6  13  11     4635.26     4680.54    884.81 o
  -3  13  11    15407.21    17319.59   1458.78 o
   0  13  11    24161.93    19757.51   2372.77 o
   3  13  11    13208.43     9031.26   2064.46 o
 -14  14  11    14426.40    12238.93   1627.28 o
 -11  14  11    37145.78    40816.66   3347.36 o
  -8  14  11    55472.61    54805.22   3007.12 o
  -5  14  11    29298.33    33545.04   2284.28 o
  -2  14  11     8406.05     7412.34   1168.38 o
   1  14  11     2489.06     2985.68   1523.43 <
 -13  15  11      996.11      -34.85   1373.07 <
 -10  15  11    13430.91    13003.81   1605.72 o
  -7  15  11    10857.75     7347.99   1031.11 o
  -4  15  11    13320.69    11233.93   1507.68 o
  -1  15  11     9985.32     7953.98   1482.26 o
 -12  16  11    13665.70     5936.38   1852.09 o
  -9  16  11     5956.55     4932.20   1142.36 o
  -6  16  11    63100.63    64310.34   5469.70 o
  -3  16  11    18415.82    13374.87   1820.97 o
 -11  17  11    11967.19     7170.27   2159.98 o
  -8  17  11    84625.93    77126.39   7324.59 o
   0   0  12    28939.03    28645.28    894.83 o
   1   1  12   401226.66   382724.53   6839.22 o
  -1   2  12   171666.67   162791.11   2832.31 o
   2   2  12   105079.20   104316.59   1785.11 o
  -3   3  12   178101.20   175595.38   2888.27 o
   0   3  12   300388.72   282815.28   4699.56 o
   3   3  12   120619.90   113865.01   1965.44 o
  -5   4  12   149979.92   142927.16   2860.68 o
  -2   4  12   797957.56   768546.56  12470.41 o
   1   4  12   186377.03   177968.61   3840.59 o
   4   4  12   212222.25   202543.58   5497.40 o
  -7   5  12   148080.92   151692.50   4653.75 o
  -4   5  12   114917.05   115733.47   2230.53 o
  -1   5  12   230992.23   218401.36   4612.63 o
   2   5  12    53354.66    50469.95   1354.97 o
   5   5  12    54872.88    54286.46   1713.11 o
  -9   6  12   166381.48   164201.27   5526.54 o
  -6   6  12     2986.91     2602.58    422.76 o
  -3   6  12   140301.98   139451.23   3163.65 o
   0   6  12     1161.55     1400.48    531.04 o
   3   6  12    41180.20    40277.89   1368.56 o
   6   6  12     2795.06     2013.50    844.82 o
 -11   7  12     9112.46     9785.11   1087.50 o
  -8   7  12    32441.45    32908.48   1326.32 o
  -5   7  12    81593.11    83342.85   2483.61 o
  -2   7  12    78094.05    73612.57   1829.74 o
   1   7  12    30943.78    31065.80   1110.83 o
   4   7  12     3675.01     5381.00    903.26 o
   7   7  12     1678.92     2617.68   1104.48 o
 -13   8  12     2323.05     3084.23    942.02 o
 -10   8  12    36710.66    38687.79   1839.68 o
  -7   8  12    39770.17    40562.55   1432.33 o
  -4   8  12    88694.76    91251.33   2439.61 o
  -1   8  12    78994.85    78981.91   2692.97 o
   2   8  12    52627.95    52727.50   1971.94 o
   5   8  12    21692.88    22048.40   1686.00 o
   8   8  12     9548.55     5859.81   1766.35 o
 -15   9  12    10639.37     7274.14   1476.30 o
 -12   9  12    30953.02    27535.66   1914.84 o
  -9   9  12     9001.42     8659.92    757.81 o
  -6   9  12    54722.78    59356.04   2046.48 o
  -3   9  12     3270.82     2675.75    535.01 o
   0   9  12    67801.44    68740.20   2681.77 o
   3   9  12     5431.89     4766.96    937.65 o
   6   9  12    52195.47    48382.43   3749.84 o
 -17  10  12     6389.02     6150.85   1849.40 o
 -14  10  12     3616.96     1569.13   1362.87 <
 -11  10  12     1301.14     2357.11    799.15 o
  -8  10  12    81721.24    85357.74   2166.64 o
  -5  10  12    27550.77    28384.95   1004.74 o
  -2  10  12    87243.93    85993.70   3674.03 o
   1  10  12    10031.24    13369.50   1311.13 o
   4  10  12     5738.22     4968.64    943.61 o
   7  10  12     3056.78     3155.73   1293.65 o
 -16  11  12      922.39     -337.69   1431.17 <
 -13  11  12    29972.91    27743.24   2344.34 o
 -10  11  12     9599.54     9832.92    901.74 o
  -7  11  12   128198.72   134879.83   4025.08 o
  -4  11  12    26293.47    25431.19   1243.06 o
  -1  11  12    94838.13    98971.41   4007.58 o
   2  11  12     3336.76     1476.40    803.91 <
   5  11  12     9081.55     5545.01   1342.56 o
 -15  12  12    36545.97    33835.06   4053.28 o
 -12  12  12      305.76     -535.59    875.09 <
  -9  12  12    19704.97    21854.43   1188.72 o
  -6  12  12    13693.04    13641.61    970.71 o
  -3  12  12     1212.14     2271.58    862.19 o
   0  12  12     5570.15     7097.21    933.02 o
   3  12  12     3015.95     2753.00   1168.72 o
 -14  13  12      859.10      399.39   1079.75 <
 -11  13  12     2284.10     3082.40   1145.20 o
  -8  13  12     7179.72     8765.57    858.83 o
  -5  13  12     2642.10     3369.52    785.98 o
  -2  13  12      483.79     1493.61   1061.54 <
   1  13  12      629.97     -898.72   1354.92 <
 -13  14  12      313.30     2607.97   1175.49 o
 -10  14  12    17567.73    12703.03   1343.93 o
  -7  14  12    11761.43     8886.81   1032.44 o
  -4  14  12    31070.94    32129.45   2361.79 o
  -1  14  12     6114.17     2833.72   1384.69 o
 -12  15  12     5716.72     2986.46   1708.69 <
  -9  15  12     6922.83     7381.50   1144.69 o
  -6  15  12     5422.81     4191.87    990.00 o
  -3  15  12     5072.02     4968.72   1312.74 o
 -11  16  12     2427.18      855.19   1634.75 <
  -8  16  12     8039.35     9067.50   1715.39 o
  -5  16  12     4972.10     3336.86   1394.77 o
 -10  17  12      860.85     -869.61   1914.98 <
  -7  17  12    32535.28    26752.41   3183.60 o
  -1   1  13   165607.69   159813.81   2846.15 o
  -3   2  13    46463.95    44636.40    737.48 o
   0   2  13   101461.23   100524.47   1769.06 o
  -5   3  13    88535.55    83693.11   1683.28 o
  -2   3  13    90115.72    92863.00   1764.26 o
   1   3  13   169691.19   170924.23   3711.16 o
  -7   4  13    36561.32    37025.62    904.57 o
  -4   4  13    54653.01    51906.06   1111.87 o
  -1   4  13    12708.50    11513.16    405.52 o
   2   4  13    19457.42    18192.36    680.69 o
  -9   5  13     5246.71     5197.46    596.30 o
  -6   5  13    25254.97    22830.02    691.42 o
  -3   5  13    29415.43    29061.76    668.97 o
   0   5  13    92395.78    91361.45   2067.53 o
   3   5  13    42714.48    43151.91   1330.93 o
 -11   6  13    35525.34    35613.92   1888.41 o
  -8   6  13    38325.09    37784.20   1169.85 o
  -5   6  13   168369.50   160947.97   4496.94 o
  -2   6  13   118590.43   119869.62   2719.90 o
   1   6  13   183811.00   190784.59   3474.50 o
   4   6  13    32567.06    31778.02   1465.72 o
 -13   7  13    14693.60    11791.87   1388.08 o
 -10   7  13    39367.69    38172.65   1805.15 o
  -7   7  13    43112.72    37768.44   1412.09 o
  -4   7  13    27413.67    28996.29   1020.92 o
  -1   7  13    13126.54    14562.81    862.85 o
   2   7  13     5025.74     5377.41    800.28 o
   5   7  13     4238.15     3983.43    814.72 o
 -15   8  13     3490.29     2535.28   1245.05 o
 -12   8  13    19596.60    17348.61   1547.68 o
  -9   8  13    19019.76    18953.31   1520.74 o
  -6   8  13    50497.96    49492.98   1317.83 o
  -3   8  13    33456.33    33594.32   1234.04 o
   0   8  13    28833.96    32911.57   1088.31 o
   3   8  13    21327.53    22018.06   1301.33 o
   6   8  13     6128.30     5831.49   1025.75 o
 -17   9  13     9898.71     5566.07   1601.16 o
 -14   9  13    11848.13    10718.86   1386.53 o
 -11   9  13    18780.29    18345.12   1333.03 o
  -8   9  13    19496.28    18775.63    946.79 o
  -5   9  13    67075.73    71271.31   1867.13 o
  -2   9  13    36476.68    38659.88   1521.71 o
   1   9  13    54634.01    55793.25   2156.65 o
   4   9  13     3840.48     6332.77   1126.92 o
   7   9  13     2128.63     1439.10   1429.17 <
 -16  10  13      137.63     2324.85   1797.46 <
 -13  10  13      721.03     1250.29    888.91 <
 -10  10  13     1361.04     1311.60    644.34 o
  -7  10  13     3515.43     3276.80    492.66 o
  -4  10  13     2838.19     4289.98    700.52 o
  -1  10  13     8865.99     8211.18    794.70 o
   2  10  13     3656.46     5488.29   1002.25 o
   5  10  13     1221.75      -44.45    854.18 <
 -15  11  13     1422.74      443.05   1566.91 <
 -12  11  13     5866.64     5933.58   1004.71 o
  -9  11  13    14475.05    11331.49    998.97 o
  -6  11  13    20574.63    20542.87   1032.30 o
  -3  11  13    17813.50    21420.84   1209.86 o
   0  11  13    12743.43    14071.35   1388.37 o
   3  11  13    13478.98    13837.96   1460.89 o
 -14  12  13     2449.89     2267.37   1440.05 <
 -11  12  13    11879.78    10533.61   1222.73 o
  -8  12  13     9394.00     8015.55    824.43 o
  -5  12  13    45267.17    52742.64   2137.03 o
  -2  12  13    17297.80    21273.36   1474.27 o
   1  12  13    17598.00    14232.81   1724.86 o
   4  12  13      728.62     2735.71   1325.77 o
 -16  13  13     1293.41     2274.39   1160.81 <
 -13  13  13      514.71     1895.92   1079.03 <
 -10  13  13     8098.10     7632.27   1004.13 o
  -7  13  13     1394.73      801.38    674.65 <
  -4  13  13     7940.03     8782.05   1181.96 o
  -1  13  13     1524.84     1994.24   1280.20 <
   2  13  13     3333.95     2434.65   1624.93 <
 -15  14  13     9410.47     3005.57   1404.56 o
 -12  14  13    24802.17    24272.99   2240.14 o
  -9  14  13    15688.10    15342.57   1359.92 o
  -6  14  13    10517.60    12225.79   1165.22 o
  -3  14  13     5419.93     5944.73   1187.65 o
   0  14  13      685.04      749.80   1072.51 <
 -14  15  13      732.99     -348.66   1448.32 <
 -11  15  13     2940.23     2725.90   1404.70 <
  -8  15  13      472.89      947.94    999.94 <
  -5  15  13     6911.84     5398.41   1214.17 o
  -2  15  13      496.14     1072.14   1172.37 <
 -13  16  13      665.58     -928.36   1399.90 <
 -10  16  13       76.30    -1644.80   1458.62 <
  -7  16  13      393.17      769.16   1191.03 <
  -4  16  13     2519.73     4153.19   1252.53 o
  -9  17  13     3330.64     3251.99   1324.17 o
   0   1  14   505871.12   460471.53   7589.71 o
  -2   2  14     4937.21     5429.68    308.82 o
   1   2  14    21078.92    18215.24    500.76 o
  -4   3  14    24461.68    25731.07    542.48 o
  -1   3  14   221797.12   224114.73   3598.51 o
   2   3  14   102030.48    99635.06   1904.07 o
  -6   4  14    13172.46    13332.95    493.51 o
  -3   4  14    11836.44    12768.26    400.58 o
   0   4  14    26984.84    28389.13    667.99 o
   3   4  14     5167.11     5505.33    406.40 o
  -8   5  14   638147.88   624923.12  15614.16 o
  -5   5  14      884.53     3285.58    336.36 o
  -2   5  14   688877.75   666527.06  13051.02 o
   1   5  14   274599.28   279624.69   5414.19 o
   4   5  14    51588.70    54716.11   1430.89 o
 -10   6  14     1477.55     2451.76    747.23 o
  -7   6  14   233482.44   225227.09   7675.15 o
  -4   6  14    65475.47    63892.86   1618.63 o
  -1   6  14    89290.12    93721.20   2482.30 o
   2   6  14    12163.58    13526.59    840.65 o
   5   6  14     1063.42     2145.35    909.81 o
 -12   7  14   229176.48   234503.44   8940.56 o
  -9   7  14     1518.10     1516.35    692.30 o
  -6   7  14   747186.63   728743.31  20750.47 o
  -3   7  14    30846.10    31309.41    981.29 o
   0   7  14   412010.09   427901.56   7794.21 o
   3   7  14     2099.67     4565.93    906.76 o
   6   7  14    32881.80    29556.80   2565.57 o
 -14   8  14     6623.68     5912.84   1073.48 o
 -11   8  14    94120.59   101225.65   3953.45 o
  -8   8  14    95645.65   102251.80   3928.13 o
  -5   8  14   208350.14   220141.22   5472.17 o
  -2   8  14    63497.52    64092.34   2353.45 o
   1   8  14    29471.67    31895.09   1539.18 o
   4   8  14     3441.16     3899.20    921.74 o
   7   8  14     9355.42    11094.47   1648.87 o
 -16   9  14     7273.23     5062.98   1860.61 o
 -13   9  14     3421.64     2524.56   1145.25 o
 -10   9  14     1022.91     1246.07    825.12 <
  -7   9  14      696.39     1264.64    509.83 o
  -4   9  14     3810.35     4730.62    511.03 o
  -1   9  14    87075.58    87300.90   3458.78 o
   2   9  14    20636.72    23389.59   1414.43 o
   5   9  14    64205.50    67226.36   3892.88 o
   8   9  14     3700.57     1847.09   1649.57 <
 -15  10  14     3891.05     3635.12   1623.97 o
 -12  10  14     1138.47      115.16    770.27 <
  -9  10  14     6165.19     6104.47    681.35 o
  -6  10  14     2182.80     2781.21    575.20 o
  -3  10  14     6621.55     5776.72    883.12 o
   0  10  14    51142.43    53835.30   2624.11 o
   3  10  14     2120.08     2863.26    888.95 o
   6  10  14    53393.00    56916.79   4559.42 o
 -14  11  14   152829.52   158486.61  13111.62 o
 -11  11  14    18273.87    16429.70   1456.76 o
  -8  11  14   518432.12   549642.00  16943.51 o
  -5  11  14     1815.43     1435.19    588.93 o
  -2  11  14   199611.72   205195.59  10080.22 o
   1  11  14    55973.91    57153.31   4361.16 o
   4  11  14     9112.10     9982.75   1446.53 o
 -16  12  14     1774.91     2756.33   1811.55 <
 -13  12  14    15051.43    15134.75   1571.57 o
 -10  12  14    11520.67     8700.20    975.70 o
  -7  12  14    18868.72    22119.07   1158.78 o
  -4  12  14    46727.01    50094.33   2015.45 o
  -1  12  14     4702.98     2442.04    886.50 o
   2  12  14    47563.44    43624.93   3700.45 o
 -15  13  14    12067.89    12610.51   1667.21 o
 -12  13  14   174987.02   172112.73  12060.73 o
  -9  13  14     1866.21     2114.52    654.44 o
  -6  13  14   223082.72   250576.00   9405.92 o
  -3  13  14     1921.51     1823.02   1016.89 <
   0  13  14    20638.00    18522.76   2385.03 o
   3  13  14    18118.28    10129.98   2268.37 o
 -14  14  14     3290.90     5365.64   1321.91 o
 -11  14  14    24976.07    28586.57   2797.91 o
  -8  14  14    26289.73    23978.79   2520.46 o
  -5  14  14    13713.84    15416.87   1500.14 o
  -2  14  14     5334.06     4659.01   1272.93 o
   1  14  14     1042.52      986.49   1506.23 <
 -13  15  14     1817.26     3691.53   1628.95 o
 -10  15  14     5104.62     5624.30   1405.99 o
  -7  15  14     7450.14     7005.69   1228.98 o
  -4  15  14     5059.53     7308.26   1391.71 o
  -1  15  14     6933.99     4414.31   1277.17 o
 -12  16  14     1398.76     4259.34   1592.12 o
  -9  16  14     5504.86     2310.83   1579.08 <
  -6  16  14    19210.98    17989.12   2368.30 o
  -3  16  14     1395.36     -107.55   1189.56 <
  -8  17  14    50716.60    47094.75   4936.48 o
   0   0  15   318813.94   310727.38   8167.54 o
   1   1  15    17663.29    17514.48    460.66 o
  -1   2  15     1293.09     2426.83    308.28 o
   2   2  15    43454.93    42427.00    777.54 o
  -3   3  15    17957.36    18466.11    509.54 o
   0   3  15     9497.22    10515.57    390.40 o
   3   3  15    17363.65    17050.72    545.97 o
  -5   4  15    13417.15    14647.25    484.27 o
  -2   4  15   142349.73   141637.72   2803.01 o
   1   4  15    10405.62    10547.61    542.42 o
   4   4  15    27885.62    28224.77    899.17 o
  -7   5  15      206.56      899.75    419.93 o
  -4   5  15     1002.42      956.75    240.47 o
  -1   5  15     5991.36     6327.80    591.27 o
   2   5  15     6591.87     6743.77    683.41 o
   5   5  15     1929.51     1762.06    600.35 o
  -9   6  15     2695.25     2835.58    573.81 o
  -6   6  15   196145.12   187477.41   5101.65 o
  -3   6  15    11337.87    12616.29    609.25 o
   0   6  15   200709.94   206090.77   4050.04 o
   3   6  15    14960.64    15118.24    800.03 o
   6   6  15    56621.69    60170.20   3737.86 o
 -11   7  15     1422.77     1865.41    753.90 o
  -8   7  15     2004.67     2879.64    655.77 o
  -5   7  15       70.65      342.92    363.11 <
  -2   7  15     3406.83     2822.01    491.53 o
   1   7  15     7161.33     7638.40    605.56 o
   4   7  15      647.98      746.13    706.11 <
   7   7  15    11387.14    10490.24   1351.01 o
 -13   8  15    12109.98    15588.52   1591.78 o
 -10   8  15     5345.56     4313.91    816.99 o
  -7   8  15    18392.30    17343.64    901.03 o
  -4   8  15     9774.93    10571.38    717.20 o
  -1   8  15     5934.90     7683.20    830.37 o
   2   8  15     7434.90     7406.75    835.24 o
   5   8  15     1094.19      993.40    694.29 <
   8   8  15     1769.72     1418.85   1203.25 <
 -15   9  15     1241.71     2337.55   1207.27 <
 -12   9  15     2810.62     1581.09    832.64 <
  -9   9  15    11066.69    10231.01    928.48 o
  -6   9  15    12664.08    14593.20    733.90 o
  -3   9  15    15300.01    16314.97    801.44 o
   0   9  15     4972.81     4288.85    758.59 o
   3   9  15     2690.02     3206.22    921.19 o
   6   9  15      804.03     1264.25   1136.63 <
 -14  10  15      167.62     1348.73   1071.87 <
 -11  10  15      177.76      717.94    701.85 <
  -8  10  15    11466.11    12413.64    784.94 o
  -5  10  15     3324.11     2405.37    545.74 o
  -2  10  15    10518.69    10869.09    962.49 o
   1  10  15      320.43      675.98    932.90 <
   4  10  15      204.25      204.29    941.37 <
 -16  11  15       97.74     -350.45   1568.45 <
 -13  11  15      425.32      179.94    926.73 <
 -10  11  15      986.00      -45.86    792.97 <
  -7  11  15      762.71     1285.91    521.14 o
  -4  11  15     2943.00     1993.80    642.70 o
  -1  11  15     3289.24     2661.95    940.48 o
   2  11  15     3365.62     4193.94   1373.68 o
   5  11  15     1085.77     2179.04   1378.54 <
 -15  12  15     2072.89     1602.23   1761.01 <
 -12  12  15    26910.04    25791.22   1750.75 o
  -9  12  15      596.74       -6.84    625.40 <
  -6  12  15    61570.86    66012.39   2611.95 o
  -3  12  15     4079.97     3539.07   1030.52 o
   0  12  15    31628.36    32439.11   2912.40 o
   3  12  15      897.10     1467.83   1296.03 <
 -14  13  15     2330.47     1736.35   1153.58 <
 -11  13  15     3504.01     3405.95    908.98 o
  -8  13  15      899.75      863.84    650.96 <
  -5  13  15     9114.72    10785.93   1022.57 o
  -2  13  15      758.07      870.99   1234.64 <
   1  13  15    14625.31    17507.08   2165.59 o
 -13  14  15    14769.51    14376.04   1608.63 o
 -10  14  15      332.86      110.89    784.41 <
  -7  14  15    11665.93    10219.95   1036.97 o
  -4  14  15     1243.62      150.93    850.47 <
  -1  14  15     2767.64     2877.02   1365.06 o
 -12  15  15      942.26     2421.10   1409.34 <
  -9  15  15     1191.87     2105.52   1188.10 <
  -6  15  15     2161.33     2505.71   1048.89 o
  -3  15  15      373.06      -40.72   1034.49 <
 -11  16  15      301.42     -441.49   1305.31 <
  -8  16  15      674.72      290.84   1408.71 <
  -5  16  15      190.87       91.02   1513.20 <
  -1   1  16   653330.38   593048.12  11077.40 o
  -3   2  16   219996.80   231106.22   3538.95 o
   0   2  16    78428.87    72388.85   1331.23 o
  -5   3  16    78906.48    82531.02   1569.90 o
  -2   3  16    39495.24    35960.28    830.67 o
   1   3  16    99596.95    92387.55   2120.48 o
  -7   4  16   103019.38   101011.17   2102.18 o
  -4   4  16    85427.95    84870.16   1696.29 o
  -1   4  16   240990.77   241599.66   4747.59 o
   2   4  16    19284.00    17704.35    712.83 o
  -9   5  16   320114.91   310840.06  12406.43 o
  -6   5  16    97333.36   107437.32   2854.95 o
  -3   5  16    95680.16    99924.63   2013.79 o
   0   5  16   371479.25   353056.81   7862.30 o
   3   5  16    10135.67    10138.33    706.07 o
 -11   6  16   127258.09   133170.45   5753.38 o
  -8   6  16     7720.89     7973.43    670.64 o
  -5   6  16  1054173.13  1046720.12  25066.97 o
  -2   6  16   187722.02   186131.89   4211.23 o
   1   6  16  1736091.88  1790585.75  33920.40 o
   4   6  16   149048.16   148082.86   5037.76 o
 -13   7  16   630361.56   637730.38  48951.22 o
 -10   7  16   104773.12   111067.53   4833.52 o
  -7   7  16   803971.63   742800.06  21680.88 o
  -4   7  16    11767.33    14895.16    655.78 o
  -1   7  16   114481.05   133753.33   3584.69 o
   2   7  16   156207.58   160050.80   5032.15 o
   5   7  16    53418.05    57141.58   3270.83 o
 -15   8  16    20133.46    18165.15   1984.33 o
 -12   8  16    35736.67    34084.94   2889.37 o
  -9   8  16    89737.23    89039.30   3550.92 o
  -6   8  16   106021.94   111270.16   2877.46 o
  -3   8  16   126006.49   134798.56   4320.84 o
   0   8  16    32186.19    30966.43   1000.37 o
   3   8  16    83012.65    83354.41   3929.19 o
   6   8  16     6734.64     7014.28   1403.19 o
 -14   9  16     4579.40     5822.69   1227.95 o
 -11   9  16    72354.05    70566.08   3062.57 o
  -8   9  16     7354.40     8520.15    813.36 o
  -5   9  16    24932.21    25585.54   1059.29 o
  -2   9  16   114676.90   117450.45   3702.40 o
   1   9  16   119273.48   120945.84   4329.27 o
   4   9  16    49906.42    46635.64   3004.52 o
   7   9  16     8801.07     9283.65   1751.35 o
 -16  10  16     1309.89     2801.08   1620.11 <
 -13  10  16    11954.53    11587.03   1431.85 o
 -10  10  16     5193.11     6810.65   1176.21 o
  -7  10  16    42854.62    43379.22   1518.36 o
  -4  10  16    31470.71    33005.70   1610.18 o
  -1  10  16   275657.62   300833.22  11662.58 o
   2  10  16     9669.93     9302.62    990.46 o
   5  10  16    96308.53    99376.90   7179.60 o
 -15  11  16    24066.44    19744.84   2830.14 o
 -12  11  16    12741.79    12544.50   1291.10 o
  -9  11  16     9648.46     9792.45    788.02 o
  -6  11  16    54349.08    56016.63   2225.37 o
  -3  11  16     7358.78     8203.84    966.39 o
   0  11  16    24839.54    22251.75   1903.62 o
   3  11  16    18814.20    19910.97   2138.17 o
 -14  12  16    44256.45    41959.88   3864.03 o
 -11  12  16    95609.75    99293.28   6678.49 o
  -8  12  16    13752.61    13698.57   1008.38 o
  -5  12  16   573010.94   610381.56  26127.02 o
  -2  12  16    27112.01    26310.53   1787.79 o
   1  12  16   493097.88   540700.56  40237.71 o
   4  12  16     4043.84     2149.03   1988.88 <
 -13  13  16   162038.14   164575.25  13106.20 o
 -10  13  16    14387.71    14440.55   1188.31 o
  -7  13  16    93431.23    99684.26   5063.67 o
  -4  13  16     3672.00     5353.50   1107.22 o
  -1  13  16    33913.39    34939.73   3443.69 o
   2  13  16      940.60     1004.88   1543.42 <
 -15  14  16      963.45    -1798.08   1236.67 <
 -12  14  16   171050.33   171315.67  16809.79 o
  -9  14  16     4809.47     4773.10   1030.97 o
  -6  14  16    92953.83    99789.41   6193.48 o
  -3  14  16    36732.35    39450.99   3522.90 o
   0  14  16     5783.32     4209.41   1426.16 o
 -14  15  16     7650.92     5412.31   1751.52 o
 -11  15  16    32137.25    25698.72   3402.22 o
  -8  15  16     5472.43     3559.54   1197.55 o
  -5  15  16     7188.95     6725.91   1298.06 o
  -2  15  16     2297.82     4483.64   1405.12 o
 -10  16  16     5333.79     3596.91   1321.25 o
  -7  16  16    22763.01    19575.90   2854.05 o
  -4  16  16     1240.53     3245.88   1512.97 o
   0   1  17    80049.12    80834.07   1382.70 o
  -2   2  17     5177.08     4805.45    303.76 o
   1   2  17    32340.55    31132.61    719.58 o
  -4   3  17    78665.34    80171.13   1435.71 o
  -1   3  17    26795.48    27767.28    676.19 o
   2   3  17    96106.21    97504.25   1921.06 o
  -6   4  17     4161.71     3087.06    305.60 o
  -3   4  17     7211.77     6448.13    369.69 o
   0   4  17       36.79      193.71    428.49 <
   3   4  17     5060.70     4996.36    531.32 o
  -8   5  17    35661.23    36299.36   1216.81 o
  -5   5  17      294.49      703.96    370.29 <
  -2   5  17    37356.21    37608.55    978.39 o
   1   5  17    15400.13    17566.90    696.06 o
   4   5  17    17907.86    17101.67   1016.19 o
 -10   6  17     5732.55     6139.99    752.36 o
  -7   6  17    11257.14    12445.60    829.06 o
  -4   6  17    10960.92    10605.55    576.60 o
  -1   6  17     1524.79     1130.23    626.01 <
   2   6  17     5925.43     6510.54    557.78 o
   5   6  17     4837.16     6321.86   1093.31 o
 -12   7  17    16107.83    15267.96   1860.42 o
  -9   7  17     2184.91     3214.98    710.35 o
  -6   7  17    92238.30    93899.18   3217.99 o
  -3   7  17     2192.33     1573.16    517.66 o
   0   7  17    71837.22    75282.64   1910.49 o
   3   7  17    14075.19    14144.75    903.51 o
   6   7  17     9275.65     6985.40   1276.07 o
 -14   8  17     1232.82     2077.45   1034.96 o
 -11   8  17    31162.12    32061.60   2194.95 o
  -8   8  17     9710.18    11149.52    849.27 o
  -5   8  17    44761.23    46642.74   1366.58 o
  -2   8  17    29755.09    30299.32   1252.82 o
   1   8  17    18327.64    18922.97   1186.71 o
   4   8  17    19176.04    19655.59   1336.62 o
   7   8  17     1504.95      962.91   1012.16 <
 -16   9  17     9784.70    10999.36   2131.49 o
 -13   9  17     4207.85     6067.80   1252.43 o
 -10   9  17    59144.76    62874.79   2776.97 o
  -7   9  17    20167.17    21215.04    937.30 o
  -4   9  17    97933.07   105807.28   3292.30 o
  -1   9  17    25329.47    24051.58   1176.79 o
   2   9  17    41652.75    43162.86   1957.52 o
   5   9  17     7204.74    10420.15   1649.82 o
 -15  10  17     2535.48     1466.86   1783.84 <
 -12  10  17     1262.97     1075.88    852.64 <
  -9  10  17     4210.59     4472.85    910.05 o
  -6  10  17     2548.92     2966.20    652.47 o
  -3  10  17     1126.59     1927.01    993.22 <
   0  10  17      757.86     1950.95   1037.59 <
   3  10  17      376.53      -90.35    945.27 <
   6  10  17      794.83      -83.15   1340.37 <
 -14  11  17    10144.09     8524.08   1328.96 o
 -11  11  17     8439.06     6532.94   1080.73 o
  -8  11  17    34589.36    39568.27   1560.97 o
  -5  11  17     5883.10     6053.67    642.00 o
  -2  11  17    33051.45    33272.85   1818.91 o
   1  11  17      546.61    -1203.77   1244.48 <
   4  11  17     8889.62     7788.35   1109.89 o
 -16  12  17     3708.01       22.59   1380.18 <
 -13  12  17     2610.85      922.59   1005.40 <
 -10  12  17     8404.14     8779.55   1020.49 o
  -7  12  17     2636.24     3426.48    708.31 o
  -4  12  17     4349.83     4605.38    800.22 o
  -1  12  17     1671.66      358.65   1097.86 <
   2  12  17     2128.56     1517.28   1030.07 <
 -15  13  17      384.74      321.99   1298.22 <
 -12  13  17    32831.93    29116.53   2422.33 o
  -9  13  17     1445.23     1363.81    759.04 <
  -6  13  17    53115.28    53387.88   3251.73 o
  -3  13  17      146.89      -29.09    946.95 <
   0  13  17    20182.12    20314.45   2610.15 o
 -14  14  17      813.20     -155.36   1225.80 <
 -11  14  17    10609.43     8910.90   1854.10 o
  -8  14  17    12862.44    13444.91   1337.44 o
  -5  14  17    10894.14    10079.71   1305.27 o
  -2  14  17    18844.33    18866.42   2190.15 o
   1  14  17     3127.40      504.33   1279.99 <
 -13  15  17     1558.71      810.75   1408.63 <
 -10  15  17    23678.17    20990.35   2227.43 o
  -7  15  17     4261.24     4000.57   1177.48 o
  -4  15  17    17380.05    18656.46   2138.28 o
  -1  15  17     2289.44     2545.31   1160.44 o
 -12  16  17      808.73      585.30   1531.16 <
  -9  16  17      740.23     2468.22   1317.34 <
  -6  16  17     1248.58     3156.58   1373.65 o
   0   0  18   694996.38   758811.13  22317.97 o
   1   1  18   364280.59   323215.44   6374.09 o
  -1   2  18   122176.58   112176.84   2068.77 o
   2   2  18  1066271.63  1022113.06  16936.55 o
  -3   3  18    75688.84    83038.84   1517.29 o
   0   3  18   197043.78   208453.73   4243.29 o
   3   3  18    19836.95    21477.44    630.18 o
  -5   4  18   476459.88   459056.47   9201.26 o
  -2   4  18   335128.56   312228.41   6589.67 o
   1   4  18   149210.55   138768.05   2945.14 o
   4   4  18   167456.36   164871.06   3607.97 o
  -7   5  18     3503.17     4410.19    478.70 o
  -4   5  18    54276.99    50673.42   1317.22 o
  -1   5  18    91425.30    83544.88   1761.90 o
   2   5  18    44153.30    45858.54   1384.34 o
   5   5  18     9295.96    10014.93    983.24 o
  -9   6  18     7000.58     8494.99    853.30 o
  -6   6  18   764970.94   734894.00  22831.90 o
  -3   6  18    62723.48    66912.87   1650.22 o
   0   6  18   759452.00   765090.62  16924.41 o
   3   6  18     5962.75     7151.40    766.10 o
   6   6  18   118589.73   116522.16   7500.31 o
 -11   7  18     1018.21      827.67    816.38 <
  -8   7  18    41751.95    45712.96   1670.32 o
  -5   7  18     5167.79     6958.52    469.63 o
  -2   7  18   146830.98   152329.94   3921.90 o
   1   7  18    15288.81    17060.01    814.66 o
   4   7  18   169281.80   169046.59   7149.36 o
   7   7  18     1446.28     2802.85   1086.44 o
 -13   8  18   225067.58   237052.58  18407.67 o
 -10   8  18    64717.07    67935.37   2734.53 o
  -7   8  18    49574.34    55226.40   2034.82 o
  -4   8  18   504607.91   517654.09  13293.15 o
  -1   8  18     5348.74     5796.18    605.33 o
   2   8  18   137404.11   135167.41   4825.89 o
   5   8  18    25825.80    26340.92   2757.59 o
   8   8  18     1530.74     -289.24   1288.25 <
 -15   9  18    32938.96    31190.86   3483.91 o
 -12   9  18     8270.28     6531.29   1009.68 o
  -9   9  18    62520.27    59308.93   3026.53 o
  -6   9  18     2461.64     4752.46    616.75 o
  -3   9  18    64061.32    69440.27   2683.28 o
   0   9  18      192.29       25.33    801.18 <
   3   9  18    45654.54    42963.70   2382.84 o
   6   9  18     3795.83     3270.84   1186.16 o
 -14  10  18    25424.81    21972.84   2361.98 o
 -11  10  18   135886.17   146701.86   6503.49 o
  -8  10  18    23804.03    22718.10   1211.90 o
  -5  10  18    10283.28     8569.60    715.42 o
  -2  10  18     9794.49     9768.21    888.75 o
   1  10  18     6383.17     8193.86   1176.85 o
   4  10  18     7042.70     7183.72   1152.77 o
 -16  11  18    16912.39    14794.04   2565.02 o
 -13  11  18    30978.03    32719.81   2560.35 o
 -10  11  18    19959.36    20760.65   1329.96 o
  -7  11  18     1981.18     1436.57    574.56 o
  -4  11  18    15712.97    17359.13   1122.44 o
  -1  11  18     5677.11     7237.90   1020.11 o
   2  11  18    68902.27    81005.11   5848.26 o
   5  11  18     3343.33     4331.92   1494.27 o
 -15  12  18     4264.26     2519.65   1677.48 <
 -12  12  18    49904.14    50067.00   3125.45 o
  -9  12  18     2731.40     1386.00    647.53 o
  -6  12  18   114325.45   128239.76   5392.44 o
  -3  12  18     7195.36     9532.47   1226.86 o
   0  12  18    47994.27    52162.09   3605.28 o
   3  12  18     7741.98     6762.72   1524.98 o
 -14  13  18     6280.52     6337.50   1226.01 o
 -11  13  18    63167.32    59822.97   4579.96 o
  -8  13  18    16894.27    18839.93   1468.66 o
  -5  13  18   204838.56   234246.39  11519.11 o
  -2  13  18     5825.08     5518.55   1489.98 o
   1  13  18    75859.77    71652.88   8219.66 o
 -13  14  18    74776.16    74851.75   6107.61 o
 -10  14  18    27193.19    21574.19   2172.50 o
  -7  14  18     1441.64     2207.79    841.78 o
  -4  14  18    66609.49    74257.99   4862.53 o
  -1  14  18     9238.83     5555.21   1634.94 o
 -12  15  18     1237.09     -165.56   1486.93 <
  -9  15  18    97635.28    90987.61   7672.38 o
  -6  15  18     5132.78     3155.82   1277.04 o
  -3  15  18    72880.70    74177.47   5764.20 o
 -11  16  18     2546.07      693.58   1316.47 <
  -8  16  18     8019.44     7460.02   1736.34 o
  -5  16  18    19305.49    17925.95   2448.48 o
  -1   1  19    16568.12    15213.09    486.55 o
  -3   2  19    25959.46    24975.20    581.59 o
   0   2  19     8500.45     7646.55    357.80 o
  -5   3  19     3033.52     2726.22    278.16 o
  -2   3  19     7233.83     5440.08    343.47 o
   1   3  19    16199.18    15014.36    593.42 o
  -7   4  19     8407.18     8416.17    492.26 o
  -4   4  19    23452.64    22864.13    703.63 o
  -1   4  19    45596.45    41379.12   1327.87 o
   2   4  19    10717.20     9953.59    628.48 o
  -9   5  19     5828.69     6287.90    764.10 o
  -6   5  19     7633.02     8602.67    456.14 o
  -3   5  19     1454.98     1238.76    394.68 o
   0   5  19      618.37      599.20    554.37 <
   3   5  19     2012.44     2558.93    652.99 o
 -11   6  19      144.88      508.22   1166.01 <
  -8   6  19     8132.26     8730.34    741.44 o
  -5   6  19     1343.60     1395.27    386.84 o
  -2   6  19    12935.55    12371.55    615.81 o
   1   6  19     3131.59     3955.55    673.94 o
   4   6  19     7655.03     6615.84   1044.80 o
 -13   7  19     4892.04     4657.36   1211.26 o
 -10   7  19     8929.94    10455.59   1035.24 o
  -7   7  19    15692.99    19157.73   1030.67 o
  -4   7  19    25040.01    27894.58    866.50 o
  -1   7  19    33647.96    35158.30   1184.70 o
   2   7  19    12277.63     9509.23    797.68 o
   5   7  19     3160.71     3984.74   1150.87 o
 -15   8  19      135.36      432.87   1232.58 <
 -12   8  19     4807.00     4749.14   1115.45 o
  -9   8  19      572.19      167.32    631.63 <
  -6   8  19     5047.08     5217.96    469.29 o
  -3   8  19      243.74      366.08    521.75 <
   0   8  19      652.11      340.16    574.23 <
   3   8  19      795.88     2098.85    721.84 o
   6   8  19      240.20     -174.49   1325.79 <
 -14   9  19      619.06    -1051.32   1018.47 <
 -11   9  19     1608.49     3129.22   1134.04 o
  -8   9  19     1662.06     3056.73    752.55 o
  -5   9  19     4408.55     6078.83    668.17 o
  -2   9  19     1623.88     2480.80    671.61 o
   1   9  19     5316.73     3625.71    813.38 o
   4   9  19      787.39     1678.24   1164.91 <
   7   9  19     5889.69     3459.07   1439.48 o
 -16  10  19     3438.78     6352.37   1721.82 o
 -13  10  19     1088.30     -536.22    954.39 <
 -10  10  19     5436.34     5511.88    808.52 o
  -7  10  19    10193.50     9955.12    679.92 o
  -4  10  19     7756.12     8381.13    842.76 o
  -1  10  19    10724.09     9665.44    987.10 o
   2  10  19      516.66      805.79    929.94 <
   5  10  19       94.32      362.38   1286.99 <
 -15  11  19     2115.47     3109.64   1397.42 o
 -12  11  19      823.14      656.57    921.73 <
  -9  11  19     5675.75     4073.43    764.45 o
  -6  11  19      161.38      620.82    502.06 <
  -3  11  19     6556.89     8534.54   1077.68 o
   0  11  19      112.23    -1004.13   1083.19 <
   3  11  19     4892.51     4356.10   1446.33 o
 -14  12  19     6246.63     6820.70   1812.36 o
 -11  12  19     2384.86     2844.85    891.82 o
  -8  12  19    13803.04    15091.93    984.49 o
  -5  12  19      922.52      920.61    809.42 <
  -2  12  19     5204.66     4484.01   1191.68 o
   1  12  19     1227.51     -446.79   1103.30 <
   4  12  19     3458.83     7143.10   2054.09 o
 -13  13  19     4835.50     2862.94   1219.40 o
 -10  13  19     1147.66     2210.28    860.98 o
  -7  13  19     8735.70     9402.11   1031.30 o
  -4  13  19      667.61     2984.44   1123.48 o
  -1  13  19     3187.44      483.87   1130.63 <
   2  13  19       48.17    -2248.87   1558.57 <
 -12  14  19     8506.49     5843.01   1595.75 o
  -9  14  19      475.42     1082.78    750.15 <
  -6  14  19     2407.04      980.87   1007.22 <
  -3  14  19      354.91      946.06   1169.75 <
   0  14  19       40.98     1503.13   1190.32 <
 -11  15  19     1843.45     1816.17   1462.38 <
  -8  15  19     1183.53      697.49    936.72 <
  -5  15  19     1152.35      866.56   1102.71 <
  -2  15  19       91.92      518.16   1469.25 <
 -10  16  19      302.98     -498.43   1280.45 <
  -7  16  19      437.98      437.06   1280.73 <
  -4  16  19      507.55    -1209.29   1241.79 <
   0   1  20   315160.16   293946.69   4807.67 o
  -2   2  20    65979.66    64152.42   1326.34 o
   1   2  20    30590.62    28061.28    716.56 o
  -4   3  20    84252.25    85493.12   1713.71 o
  -1   3  20    61671.64    58962.56   1313.02 o
   2   3  20    24347.88    26123.51    748.71 o
  -6   4  20    99187.62    97845.32   2184.39 o
  -3   4  20   225169.50   218070.41   4418.12 o
   0   4  20   145194.95   138652.62   3025.42 o
   3   4  20    12849.85    11836.20    630.07 o
  -8   5  20    41051.82    40803.80   1282.86 o
  -5   5  20    83832.92    80002.84   2084.98 o
  -2   5  20   106327.54   106607.65   2414.94 o
   1   5  20   174831.53   176287.45   4509.23 o
   4   5  20    31928.02    33669.96   1685.01 o
 -10   6  20    10271.04     8740.09    862.50 o
  -7   6  20    31641.04    31366.48   1312.44 o
  -4   6  20     7302.46     6663.44    489.35 o
  -1   6  20    31322.33    29678.08   1165.13 o
   2   6  20    10799.77    12053.35    855.21 o
   5   6  20     8355.08     9605.11   1246.51 o
 -12   7  20    57889.71    62093.60   3848.85 o
  -9   7  20    44796.60    46788.33   1665.23 o
  -6   7  20   360370.06   346792.56  10416.07 o
  -3   7  20    30114.46    29149.10    926.66 o
   0   7  20   165162.25   169725.62   4690.96 o
   3   7  20    30724.65    31091.33   1504.96 o
   6   7  20    15502.24    14661.61   1789.99 o
 -14   8  20     3650.48     5188.56   1610.15 o
 -11   8  20     1419.21     2072.75    716.45 o
  -8   8  20      372.45      983.90    623.54 <
  -5   8  20     3920.21     3052.72    460.92 o
  -2   8  20     6047.10     9788.30    971.35 o
   1   8  20      874.74      508.85    727.71 <
   4   8  20    17382.90    18409.94   1798.19 o
   7   8  20       31.23     1179.31   1258.71 <
 -16   9  20    16649.53    12347.19   2424.40 o
 -13   9  20     2367.30     1504.00   1041.84 <
 -10   9  20   128495.62   136494.38   6084.53 o
  -7   9  20    13244.44    14907.58    909.48 o
  -4   9  20   113613.06   123699.38   3549.68 o
  -1   9  20     5639.52     4728.14    640.30 o
   2   9  20     1860.81     2933.76   1128.26 o
   5   9  20    13314.78    14664.42   1995.17 o
 -15  10  20     2800.47     2069.70   1103.16 <
 -12  10  20    11838.39    11095.45   1318.03 o
  -9  10  20    47588.67    47686.16   2975.26 o
  -6  10  20   114475.18   114179.45   3995.79 o
  -3  10  20    41270.02    43744.37   1955.66 o
   0  10  20    51293.87    54591.10   3206.36 o
   3  10  20     1674.02     2794.93    971.57 o
   6  10  20     5854.79     4979.71   1322.50 o
 -14  11  20     1490.05     -235.11   1039.33 <
 -11  11  20      159.77     -107.12    961.01 <
  -8  11  20     5807.48     4560.14    785.35 o
  -5  11  20     6316.44     5736.32    683.75 o
  -2  11  20      926.33      248.07    838.99 <
   1  11  20     1325.64     1438.44   1330.05 <
   4  11  20    11510.01    10067.95   1732.78 o
 -16  12  20     1103.03     -103.28   1294.77 <
 -13  12  20     5371.53     5369.13   1316.39 o
 -10  12  20     2615.82     4600.71   1083.97 o
  -7  12  20     4189.34     2966.90    809.40 o
  -4  12  20     2566.09     2364.03    751.59 o
  -1  12  20     7600.25     9273.23   1344.55 o
   2  12  20    19330.95    20121.08   2717.51 o
 -15  13  20     7279.95     6743.82   1432.05 o
 -12  13  20    62125.09    58009.18   4065.71 o
  -9  13  20    15175.48    12448.48   1183.29 o
  -6  13  20    83196.31    86021.66   4629.91 o
  -3  13  20      634.61      912.92   1024.81 <
   0  13  20    21179.20    18956.97   2746.71 o
 -14  14  20     2285.39     2314.65   1214.63 <
 -11  14  20      644.10      731.93   1094.98 <
  -8  14  20    12421.72    10884.67   1388.68 o
  -5  14  20     4097.03     2766.19   1057.14 o
  -2  14  20    42857.45    42302.05   4102.72 o
 -13  15  20     1818.90     1736.64   1507.55 <
 -10  15  20    35356.88    38372.16   3985.30 o
  -7  15  20      421.91     2186.95   1135.91 <
  -4  15  20     5438.77     8678.10   1815.04 o
 -12  16  20     5781.96     2915.67   1366.46 o
  -9  16  20     1400.69      924.80   1337.00 <
  -6  16  20    11886.80    10149.81   1659.83 o
   0   0  21   775915.38   790671.00  26191.16 o
   1   1  21   136162.41   129717.73   2863.66 o
  -1   2  21   143277.06   139461.11   3093.46 o
   2   2  21   183255.92   180268.09   3797.70 o
  -3   3  21   275497.84   268285.97   5479.64 o
   0   3  21   415619.84   401325.88   9484.42 o
   3   3  21   120992.43   121041.07   2640.37 o
  -5   4  21    15548.76    14407.95    483.29 o
  -2   4  21   413785.84   398770.94   9127.37 o
   1   4  21    92248.43    81739.22   2374.42 o
   4   4  21   173976.81   180039.77   4891.66 o
  -7   5  21    93468.62    97225.86   2679.18 o
  -4   5  21    91175.38    89377.07   2785.42 o
  -1   5  21    76120.25    72403.25   1732.57 o
   2   5  21   142194.67   138868.45   4575.82 o
   5   5  21    65103.21    61250.01   2582.92 o
  -9   6  21    62211.45    65131.50   2181.58 o
  -6   6  21   328924.47   329393.06   9720.09 o
  -3   6  21   202501.95   205986.33   4538.31 o
   0   6  21   313013.84   307513.44   7499.00 o
   3   6  21    11513.74    12563.74    984.12 o
   6   6  21    14717.73    13343.20   1348.32 o
 -11   7  21    21774.05    20693.06   1663.61 o
  -8   7  21    26954.36    29920.87   1203.79 o
  -5   7  21   172704.05   174611.73   4653.85 o
  -2   7  21    28710.58    27429.88   1233.30 o
   1   7  21   116109.13   117169.83   3432.15 o
   4   7  21    16612.35    16610.58   1467.37 o
   7   7  21     3825.04     3513.71   1206.25 o
 -13   8  21   108681.41   119033.11   8046.89 o
 -10   8  21    17314.29    16445.50   1230.04 o
  -7   8  21    87118.80    91205.83   3171.69 o
  -4   8  21    99539.95   106697.23   3092.26 o
  -1   8  21    37231.23    36872.98   1458.54 o
   2   8  21    31131.99    36561.23   1658.26 o
   5   8  21    38307.04    36879.15   3024.26 o
   8   8  21     3704.61     2622.48   1121.53 o
 -15   9  21     7589.46     8794.07   1508.77 o
 -12   9  21     1908.46     1848.20   1626.44 <
  -9   9  21     4655.09     4377.74    753.85 o
  -6   9  21    52019.60    56544.12   1977.15 o
  -3   9  21     4274.85     6061.80    978.87 o
   0   9  21    27341.94    27676.74   1400.58 o
   3   9  21    10156.42    10962.48   1274.95 o
   6   9  21     2115.57     1103.70   1287.76 <
 -14  10  21    14745.00    12261.85   1604.25 o
 -11  10  21    16716.95    15374.15   1375.08 o
  -8  10  21   115784.48   119000.53   5441.17 o
  -5  10  21    25640.34    25367.30   1277.18 o
  -2  10  21   170613.25   172630.64   8113.68 o
   1  10  21    22600.86    23594.92   1870.00 o
   4  10  21    32334.66    32822.02   3880.92 o
 -16  11  21    13502.58    11016.75   2203.28 o
 -13  11  21    37033.51    38611.24   3173.76 o
 -10  11  21    18591.81    21444.56   1509.68 o
  -7  11  21    18384.94    17963.43   1018.77 o
  -4  11  21    17544.40    18926.71   1158.48 o
  -1  11  21    14258.99    13405.42   1428.25 o
   2  11  21    43201.65    44559.43   3592.66 o
   5  11  21    12547.92    10803.47   1675.01 o
 -15  12  21     3744.35     2790.37   2083.46 <
 -12  12  21     7211.59     6215.99    909.59 o
  -9  12  21    12647.05    11190.64   1093.33 o
  -6  12  21    19107.71    19505.82   1226.50 o
  -3  12  21     4316.03     3246.83   1027.47 o
   0  12  21     1775.39     1768.69   1226.69 <
   3  12  21     1849.03     3079.76   1935.04 <
 -14  13  21     1468.48     1236.79   1112.19 <
 -11  13  21    40768.75    38280.11   3296.69 o
  -8  13  21    14821.48    15423.71   1428.05 o
  -5  13  21   118455.12   125704.87   6684.55 o
  -2  13  21     4304.75     2611.63   1297.82 o
   1  13  21    30013.90    30315.44   3610.31 o
 -13  14  21    19724.44    16722.66   2769.08 o
 -10  14  21    11966.46    11267.11   1622.42 o
  -7  14  21     1317.16     1799.69    940.04 <
  -4  14  21    19671.97    20167.10   1931.80 o
  -1  14  21     2216.08     1061.96   1626.18 <
 -12  15  21     5789.65     7752.25   1729.64 o
  -9  15  21    26011.10    19925.43   2266.72 o
  -6  15  21     2837.61     3124.27   1090.81 o
  -3  15  21    25877.86    19021.99   3195.54 o
 -11  16  21     1287.18     1956.59   1651.16 <
  -8  16  21    37508.68    37157.32   4288.78 o
  -5  16  21     9928.24     7370.74   2069.75 o
  -1   1  22   105016.77   101205.79   2082.30 o
  -3   2  22    68147.59    66352.08   1590.46 o
   0   2  22   122500.23   123239.40   2510.48 o
  -5   3  22    47178.89    47002.13   1166.72 o
  -2   3  22   113707.45   116901.25   2736.52 o
   1   3  22    29518.57    28597.64    902.60 o
  -7   4  22    36567.46    38112.00   1094.18 o
  -4   4  22    48408.25    48230.74   1141.03 o
  -1   4  22    76705.96    75645.74   1788.60 o
   2   4  22    44350.46    47811.84   1689.91 o
  -9   5  22    42776.75    44255.36   1556.60 o
  -6   5  22    46751.67    44516.60   1109.80 o
  -3   5  22   141922.59   143920.02   2832.90 o
   0   5  22    89769.88    88242.81   2195.38 o
   3   5  22    85940.02    86248.79   2495.08 o
 -11   6  22    10119.84    11875.78   1148.97 o
  -8   6  22    25751.89    24651.39   1031.61 o
  -5   6  22    44257.13    42759.00   1494.83 o
  -2   6  22    34427.84    33790.94   1016.67 o
   1   6  22    30182.08    30453.83   1125.41 o
   4   6  22    13457.53    15079.30   1256.64 o
 -13   7  22     6414.53     6804.67   1420.70 o
 -10   7  22    10444.38    10301.88    932.29 o
  -7   7  22    35459.78    35613.93   1137.98 o
  -4   7  22    28609.55    30099.62   1039.11 o
  -1   7  22    24742.05    25781.74   1088.19 o
   2   7  22    18049.39    18287.96   1065.56 o
   5   7  22     6878.24     5401.79   1499.15 o
 -15   8  22     7496.42     5277.96   1292.29 o
 -12   8  22    16766.62    15099.14   1863.78 o
  -9   8  22    21466.93    17334.50   1097.17 o
  -6   8  22    58995.72    57738.96   1619.01 o
  -3   8  22    43104.51    43901.76   1466.27 o
   0   8  22    46058.20    48962.25   1765.55 o
   3   8  22     7844.59     7089.68   1317.81 o
   6   8  22     1673.93     1054.67   1223.21 <
 -14   9  22     6545.31     6022.70   1469.93 o
 -11   9  22     2442.01     1770.84    732.74 o
  -8   9  22    19311.59    18296.90   1096.12 o
  -5   9  22     4214.10     5048.33    665.13 o
  -2   9  22    15584.06    16208.60   1126.59 o
   1   9  22     2143.32     3784.87    923.85 o
   4   9  22     4322.10     4801.76   1248.05 o
   7   9  22      341.78      648.57   1155.87 <
 -16  10  22     2218.82      987.93   2131.21 <
 -13  10  22    10165.45     8594.22   1419.44 o
 -10  10  22    12322.00    10856.96    972.55 o
  -7  10  22    24155.68    21864.88   1121.53 o
  -4  10  22     9123.56     9790.94    990.37 o
  -1  10  22    15545.09    20145.50   1406.09 o
   2  10  22     5319.77     5768.97   1171.44 o
   5  10  22    12582.36     9991.59   2146.16 o
 -15  11  22    13658.44     7408.54   2130.27 o
 -12  11  22     3545.61     2273.47   1074.62 o
  -9  11  22    32046.16    33215.92   2189.64 o
  -6  11  22    13555.71    12748.56   1058.28 o
  -3  11  22    42253.75    43772.47   2500.19 o
   0  11  22     6943.89     7522.10   1352.80 o
   3  11  22    10383.14     7510.88   2227.36 o
 -14  12  22      664.74     -388.40   1212.37 <
 -11  12  22      475.23      575.74    705.05 <
  -8  12  22     2953.99     3960.47    800.15 o
  -5  12  22     5142.98     5653.52    836.42 o
  -2  12  22     7626.74     8272.45   1264.50 o
   1  12  22     3328.06      375.35   1362.47 <
 -13  13  22     6483.07     6232.91   1158.63 o
 -10  13  22    11176.66     9479.06   1407.67 o
  -7  13  22     7705.99     7597.24   1076.58 o
  -4  13  22     7425.86     6855.94   1085.42 o
  -1  13  22     2229.89     2792.27   1252.45 o
   2  13  22     4388.07     2658.02   1710.66 <
 -12  14  22     7915.91     9309.64   1633.86 o
  -9  14  22     4184.24     3177.25   1038.57 o
  -6  14  22     8680.28     7910.27   1211.73 o
  -3  14  22     1837.86     1462.53   1186.71 <
   0  14  22      869.29      787.77   1325.72 <
 -11  15  22     1728.89     1069.00   1298.93 <
  -8  15  22     2760.95     1459.67   1157.41 <
  -5  15  22     1104.45     1336.70   1219.50 <
  -2  15  22     2848.91      974.86   1695.24 <
 -10  16  22     1209.89    -1283.75   1883.88 <
  -7  16  22     3858.18     3083.26   1046.23 o
   0   1  23   221352.31   222858.91   4392.77 o
  -2   2  23   362417.25   348912.03   7884.03 o
   1   2  23   598763.69   557242.44  12694.09 o
  -4   3  23  1552037.88  1492202.88  29200.92 o
  -1   3  23    89704.53    80511.57   1795.29 o
   2   3  23  1050465.38   986361.56  25691.31 o
  -6   4  23    62379.26    58558.61   1706.34 o
  -3   4  23    90461.38    82798.57   2184.53 o
   0   4  23    92941.39    89325.42   2230.73 o
   3   4  23    81794.82    79323.96   2603.93 o
  -8   5  23    62767.28    62102.43   2164.03 o
  -5   5  23   152700.03   150644.22   4318.64 o
  -2   5  23   118326.45   110569.76   2930.41 o
   1   5  23    34156.72    33882.80   1422.63 o
   4   5  23   104648.09   106529.24   3889.51 o
 -10   6  23    57329.51    60118.77   2546.38 o
  -7   6  23   333319.88   350900.34  10273.03 o
  -4   6  23   452917.06   454231.75  10753.58 o
  -1   6  23   385168.66   368139.84  10470.52 o
   2   6  23   134723.78   139685.58   3720.35 o
   5   6  23    61311.32    62682.17   2845.42 o
 -12   7  23     9659.51    10890.98   1584.33 o
  -9   7  23    18034.30    19338.40   1139.43 o
  -6   7  23    49067.04    45854.29   1487.27 o
  -3   7  23   251732.70   270985.28   6651.37 o
   0   7  23    14674.35    16402.82   1021.76 o
   3   7  23   479943.50   508693.97  18923.79 o
   6   7  23    16851.71    16195.22   1560.13 o
 -14   8  23     7691.29     5559.47   1376.08 o
 -11   8  23   116599.43   128512.44   5343.33 o
  -8   8  23    95580.80    97900.27   3649.36 o
  -5   8  23   184115.58   183279.36   6337.60 o
  -2   8  23   187503.34   200907.11   4828.12 o
   1   8  23    60782.32    66083.66   2582.54 o
   4   8  23   127504.88   129624.58   7840.19 o
   7   8  23     4839.64     4400.83   1271.25 o
 -16   9  23   112736.55   116157.05   8327.13 o
 -13   9  23    15266.71    12570.91   1690.45 o
 -10   9  23   870207.13   917574.31  42689.64 o
  -7   9  23   136645.55   139245.20   5144.00 o
  -4   9  23  1150821.25  1238327.25  44750.62 o
  -1   9  23     9064.39    10029.45    985.06 o
   2   9  23   225013.75   241013.61  12453.80 o
   5   9  23    44762.61    42026.90   4561.59 o
 -15  10  23    19337.19    22300.74   2321.03 o
 -12  10  23     6150.56     4445.99   1446.28 o
  -9  10  23    76163.52    81728.54   3773.16 o
  -6  10  23    29428.51    28637.57   1461.24 o
  -3  10  23    34025.79    38378.20   1945.77 o
   0  10  23    14615.51    15632.70   1611.47 o
   3  10  23     5109.25     7072.69   1591.07 o
   6  10  23    10350.06    10345.38   1577.40 o
 -14  11  23    44825.96    38352.45   4068.24 o
 -11  11  23    36899.71    37427.74   2693.81 o
  -8  11  23   110576.23   114543.30   6451.00 o
  -5  11  23    19443.26    19926.52   1160.71 o
  -2  11  23    50597.96    56113.52   3002.47 o
   1  11  23    16043.92    18676.14   2167.26 o
   4  11  23     9482.77    11943.14   2473.42 o
 -13  12  23    24249.21    21759.68   2341.43 o
 -10  12  23    71951.20    69036.18   4643.29 o
  -7  12  23   111791.46   118790.07   6154.52 o
  -4  12  23    62633.20    67482.48   4231.08 o
  -1  12  23    23860.38    24466.78   2469.53 o
   2  12  23     8361.03     8697.97   2045.11 o
 -15  13  23     2134.13     1353.01   1208.72 <
 -12  13  23    13766.88    13695.91   1351.23 o
  -9  13  23     2215.32     1535.07    901.09 <
  -6  13  23     8831.31     8657.15   1153.01 o
  -3  13  23    45641.27    53642.97   3269.37 o
   0  13  23      245.85     -543.81   1238.89 <
 -14  14  23    13990.98     9947.11   2252.23 o
 -11  14  23     9085.79     8164.08   1625.60 o
  -8  14  23    43501.90    44992.96   3164.24 o
  -5  14  23     9327.67     7889.06   1297.26 o
  -2  14  23   111073.56   125015.91  11104.06 o
 -13  15  23     7200.14     7844.30   1791.27 o
 -10  15  23   276037.31   321280.53  20342.61 o
  -7  15  23     7737.06     7550.19   1936.38 o
  -4  15  23   124526.80   131518.88  12061.97 o
  -9  16  23    12930.53    18203.70   2844.98 o
  -6  16  23    12308.84     9832.77   1677.65 o
   0   0  24     1355.15     3247.51    639.44 o
   1   1  24     8047.93     6418.63    409.18 o
  -1   2  24    54382.14    55733.68   1494.35 o
   2   2  24   307898.59   304267.84   7062.96 o
  -3   3  24      456.87     1426.68    359.32 o
   0   3  24     9588.65     9513.40    562.87 o
   3   3  24     3084.80     3892.50    559.73 o
  -5   4  24     4175.99     3852.63    394.41 o
  -2   4  24   197048.14   198897.73   4150.92 o
   1   4  24     1355.01      658.01    432.87 <
   4   4  24    76721.64    78558.86   2215.60 o
  -7   5  24    20278.06    20552.17    781.35 o
  -4   5  24    33351.55    33404.82   1150.56 o
  -1   5  24    16818.18    16656.22    746.41 o
   2   5  24    34508.91    34260.28   1180.56 o
   5   5  24     3218.16     2405.34    922.68 o
  -9   6  24     8136.56     9668.06    835.39 o
  -6   6  24      597.24      690.59    516.74 <
  -3   6  24     8500.54     8228.57    498.42 o
   0   6  24     1288.72     1374.17    711.38 <
   3   6  24     1559.20     2601.76    730.87 o
   6   6  24     3487.15     2489.17   1101.74 o
 -11   7  24     1261.49     2212.45   1179.29 <
  -8   7  24     2403.03     3300.97    555.22 o
  -5   7  24     1445.86     1684.27    512.99 o
  -2   7  24     3370.46     2111.72    722.05 o
   1   7  24     1838.05     1883.47    800.92 o
   4   7  24    11326.47    13158.20   1326.18 o
   7   7  24     1823.24     3261.01   1518.13 o
 -13   8  24     5103.99     6519.31   1527.44 o
 -10   8  24    75760.27    80327.56   3620.95 o
  -7   8  24    27561.96    28160.47   1189.91 o
  -4   8  24   157685.75   163194.62   5966.17 o
  -1   8  24    25030.19    25667.16   1234.81 o
   2   8  24    74880.41    80035.22   3412.35 o
   5   8  24     3874.27     4638.38   1256.86 o
   8   8  24     7323.13     6896.93   1434.61 o
 -15   9  24     1763.74     1524.44   1067.00 <
 -12   9  24     4675.66     4679.38   1426.52 o
  -9   9  24     5192.42     3687.65    832.47 o
  -6   9  24      845.46     1003.64    550.36 <
  -3   9  24    14423.95    16470.99   1136.51 o
   0   9  24      455.22     -242.30    926.75 <
   3   9  24    16423.16    17289.20   1592.09 o
   6   9  24     1523.15     3157.59   1575.55 o
 -14  10  24     4759.28     1998.58   1155.85 <
 -11  10  24    20113.48    19052.86   1558.83 o
  -8  10  24    27357.13    31807.21   1513.11 o
  -5  10  24     8250.71     7426.73    750.27 o
  -2  10  24    33364.61    31822.15   1857.32 o
   1  10  24     1295.14     1112.50   1177.52 <
   4  10  24     7549.72     6014.00   1644.53 o
 -13  11  24      608.94     1657.59   1179.64 <
 -10  11  24     5276.78     4886.02    903.61 o
  -7  11  24      654.70      478.72    750.76 <
  -4  11  24    10612.45    10789.12    971.63 o
  -1  11  24     1063.60      797.99    958.48 <
   2  11  24     2430.51     1642.92   1414.38 <
 -15  12  24     5524.91     5005.63   1588.92 o
 -12  12  24     1029.17      596.12    894.52 <
  -9  12  24     5668.43     6209.35    982.04 o
  -6  12  24     2288.51     2140.16    659.91 o
  -3  12  24     1329.63      399.24    892.40 <
   0  12  24     4592.92     5720.58   1679.51 o
   3  12  24     2239.79     1051.73   2031.73 <
 -14  13  24     2043.26     1851.59   1322.57 <
 -11  13  24     2803.00     2039.68    909.64 o
  -8  13  24     2140.20     3609.08    985.38 o
  -5  13  24     1538.59     3061.96   1125.10 o
  -2  13  24     2729.95     3546.36   1485.26 o
   1  13  24      834.52      274.43   1505.62 <
 -13  14  24     1374.99     1725.16   1649.55 <
 -10  14  24    18100.03    14613.16   1890.74 o
  -7  14  24     3992.28     3003.29   1067.25 o
  -4  14  24    18100.19    17946.20   1985.13 o
  -1  14  24     1393.18    -1401.70   1596.76 <
 -12  15  24      985.30     -571.83   1216.84 <
  -9  15  24     8386.16     3321.33   1412.92 o
  -6  15  24      853.20     2252.23   1049.81 o
  -3  15  24    14959.79    11223.24   2199.96 o
  -8  16  24     2790.64     2665.31   2100.45 <
  -1   1  25     5549.93     5970.32    427.60 o
  -3   2  25   174841.47   168685.61   4155.98 o
   0   2  25    18009.34    15844.80    566.54 o
  -5   3  25   707388.63   676054.44  17214.04 o
  -2   3  25   208175.92   222708.81   6497.73 o
   1   3  25    77851.97    63164.88   1588.99 o
  -7   4  25   418890.84   436661.06  13840.97 o
  -4   4  25    16497.88    17916.92    707.26 o
  -1   4  25   954623.06   926404.44  23114.64 o
   2   4  25    30330.00    32544.80   1196.07 o
  -9   5  25   656820.56   657653.00  18571.07 o
  -6   5  25     8615.26     7754.15    545.15 o
  -3   5  25   201574.92   203063.56   5752.28 o
   0   5  25   228473.36   222203.31   5622.36 o
   3   5  25    87846.27    84160.86   2799.25 o
 -11   6  25   125694.78   134865.88   6763.84 o
  -8   6  25     5406.23     5132.01    655.38 o
  -5   6  25    85611.79    84375.61   2506.14 o
  -2   6  25    46419.11    51715.17   1628.92 o
   1   6  25     2466.45     3123.85    811.64 o
   4   6  25     9457.61    10550.26   1156.09 o
 -13   7  25      878.47      317.62   1061.60 <
 -10   7  25    21967.81    20347.20   1396.64 o
  -7   7  25      584.55      922.27    559.18 <
  -4   7  25    28890.06    26263.26   1129.61 o
  -1   7  25    24916.53    26614.47   1260.35 o
   2   7  25     8760.86    11132.01   1136.62 o
   5   7  25     9611.57     8181.24   1420.74 o
 -15   8  25     1196.06      988.58   1472.44 <
 -12   8  25     9721.79     9854.35   1260.09 o
  -9   8  25    37324.07    41209.06   1858.30 o
  -6   8  25    10804.52    10694.09    741.12 o
  -3   8  25   592576.06   598706.62  20386.67 o
   0   8  25   114567.98   114064.55   4361.84 o
   3   8  25   563412.25   610206.31  31491.18 o
   6   8  25     4013.25     2783.81   1477.38 <
 -14   9  25    22931.01    19130.36   2684.98 o
 -11   9  25   230004.38   251230.50  15805.47 o
  -8   9  25     3014.71     5096.24    809.65 o
  -5   9  25    85970.18    85850.78   3724.30 o
  -2   9  25    90385.36    91522.30   3796.94 o
   1   9  25    48093.61    52259.03   4257.05 o
   4   9  25    52582.56    55825.54   4222.08 o
   7   9  25    25835.99    22999.04   2570.84 o
 -16  10  25    12226.39    11338.07   1969.56 o
 -13  10  25    46816.26    47677.10   4123.88 o
 -10  10  25    44176.41    46827.96   3005.72 o
  -7  10  25   286297.44   292874.53  14484.94 o
  -4  10  25     2880.16     3247.18    908.53 o
  -1  10  25   538379.31   584968.06  27792.64 o
   2  10  25     5717.62     3755.11   1563.24 o
   5  10  25   168922.47   174836.12  18341.57 o
 -15  11  25   113575.19   105170.71  10628.83 o
 -12  11  25    10514.33     7085.99   1412.00 o
  -9  11  25   147032.95   145849.48   8943.15 o
  -6  11  25    12164.75    10066.48   1093.55 o
  -3  11  25    40265.08    40222.54   2732.27 o
   0  11  25    47178.90    45206.85   3481.38 o
   3  11  25    37960.88    34390.04   5330.26 o
 -14  12  25    33593.25    28000.70   2440.48 o
 -11  12  25     8873.06     7712.30   1029.88 o
  -8  12  25    78208.63    79408.21   4744.69 o
  -5  12  25     2106.96     2327.83    764.66 o
  -2  12  25    35081.44    36502.77   3112.11 o
   1  12  25      350.59    -5497.49   1997.91 <
 -13  13  25    19447.39    18131.29   1695.26 o
 -10  13  25    21023.92    20145.89   2217.79 o
  -7  13  25     7963.10     6171.12   1058.18 o
  -4  13  25     5991.09     8622.10   1536.29 o
  -1  13  25      498.80     1437.37   1974.68 <
 -12  14  25     2608.39      688.68   1064.88 <
  -9  14  25    54597.89    50127.41   4909.36 o
  -6  14  25     7975.94     6538.10   1532.58 o
  -3  14  25   161009.80   179686.23  16334.96 o
   0  14  25     4675.97     4727.12   3021.67 <
 -11  15  25    13549.47    10066.59   2114.08 o
  -8  15  25     1366.82     2949.39   1340.04 o
  -5  15  25    11977.34     9847.54   2047.99 o
 -10  16  25    57448.19    42153.95   8004.33 o
  -7  16  25    64381.61    50843.43   5139.70 o
   0   1  26      114.34      705.69    297.06 o
  -2   2  26    12160.57    10030.87    534.23 o
   1   2  26     4467.80     3300.60    374.88 o
  -4   3  26     2807.28     1896.78    389.47 o
  -1   3  26    35975.09    39103.80   1097.80 o
   2   3  26     8430.82     6569.73    554.88 o
  -6   4  26     9839.31    11036.92    565.21 o
  -3   4  26    38707.64    41242.45   1383.34 o
   0   4  26     9206.90     9053.84    548.03 o
   3   4  26    16093.88    15745.05    789.01 o
  -8   5  26    63853.14    67349.14   2190.47 o
  -5   5  26    22660.79    22935.64    872.80 o
  -2   5  26   110317.85   111438.91   3512.66 o
   1   5  26     8625.00     8573.85    850.61 o
   4   5  26    51715.41    52088.28   2098.76 o
 -10   6  26    11771.94    12522.17   1136.89 o
  -7   6  26      459.70      723.14    494.87 <
  -4   6  26     2534.03     3127.92    476.96 o
  -1   6  26     2057.34      634.62    813.70 <
   2   6  26     3185.94     5229.69    954.97 o
   5   6  26    10333.04     7613.17   1184.61 o
 -12   7  26     1116.38     1069.86    911.40 <
  -9   7  26     3160.30     3548.24    643.55 o
  -6   7  26      281.52      102.67    562.27 <
  -3   7  26     2708.29     2922.64    489.50 o
   0   7  26      608.76      -92.40    806.94 <
   3   7  26     3659.83     1859.54   1070.05 <
   6   7  26     1784.77     2370.36   1414.96 <
 -14   8  26     2422.38     3378.74   1336.46 o
 -11   8  26     9842.57     9533.03   1164.66 o
  -8   8  26    25433.51    27102.24   1280.45 o
  -5   8  26    19377.51    17729.33   1024.04 o
  -2   8  26    35054.78    34137.11   1698.73 o
   1   8  26    10485.24    12644.50   1181.62 o
   4   8  26     9114.01    11073.11   1524.05 o
   7   8  26     1561.78     1701.28   1401.13 <
 -16   9  26      673.11     1823.85   1184.22 <
 -13   9  26     1055.07      228.87   1102.25 <
 -10   9  26     1794.53      775.97    755.15 <
  -7   9  26     2587.85     4503.43    800.18 o
  -4   9  26     6664.82     6440.66    878.16 o
  -1   9  26     5883.19     6579.05   1071.10 o
   2   9  26     6169.95     6734.21   1907.96 o
   5   9  26     6644.18     4448.82   1525.02 o
 -15  10  26     7973.14     6389.13   1532.12 o
 -12  10  26     1760.28     1016.42   1071.18 <
  -9  10  26    19115.04    20871.32   1224.83 o
  -6  10  26     7748.58     9033.00    827.64 o
  -3  10  26    20050.52    22311.38   1575.56 o
   0  10  26    18127.52    16275.52   1948.90 o
   3  10  26     7875.38     7702.16   1532.15 o
 -14  11  26    26587.83    23390.97   2613.63 o
 -11  11  26    22398.86    19088.87   1745.90 o
  -8  11  26    78568.24    79335.43   4739.47 o
  -5  11  26    26190.30    25629.64   2062.10 o
  -2  11  26    65067.79    70245.23   4161.88 o
   1  11  26     8401.21     6702.50   1863.52 o
   4  11  26    13915.92    11171.32   2668.00 o
 -13  12  26       36.16     2062.31   1038.00 <
 -10  12  26      468.39      761.33    836.26 <
  -7  12  26       83.98      311.74    758.99 <
  -4  12  26     2254.35     -118.62    811.21 <
  -1  12  26      633.99     1485.81   1278.97 <
   2  12  26     2725.67       34.19   1832.43 <
 -12  13  26      214.93      -34.57    908.32 <
  -9  13  26     3330.53     4098.99   1274.39 o
  -6  13  26     1349.56     1320.44    914.62 <
  -3  13  26     4438.99     4996.04   1216.87 o
   0  13  26     3238.00     2808.74   1769.74 <
 -11  14  26     5205.15     4715.84   1342.85 o
  -8  14  26    14125.75    13336.24   1668.48 o
  -5  14  26     4097.61     4638.42   1365.81 o
  -2  14  26     8590.63     9750.97   2357.42 o
 -10  15  26     4567.15     3759.92   1338.21 o
  -7  15  26      227.20      404.11   1005.66 <
  -4  15  26     6306.20     3435.90   1541.49 o
  -9  16  26     8470.00     6099.10   2288.57 o
   0   0  27     8492.47    13215.45   1407.80 o
   1   1  27   362694.59   351224.94   9904.09 o
  -1   2  27    92586.80    95159.88   2634.15 o
   2   2  27   261424.20   247384.73   7347.31 o
  -3   3  27   141182.08   131610.98   4336.88 o
   0   3  27   257531.47   248675.92   5754.86 o
   3   3  27   104286.76   107841.07   3625.74 o
  -5   4  27   155753.70   153958.08   4474.51 o
  -2   4  27  1268990.38  1222243.38  24496.06 o
   1   4  27   141601.41   133380.80   4880.87 o
   4   4  27   452206.56   449934.75  14222.10 o
  -7   5  27     7236.56     8814.08    565.22 o
  -4   5  27    31139.63    29912.36    966.28 o
  -1   5  27    14992.74    15010.15    882.68 o
   2   5  27    58696.64    60584.65   2268.28 o
   5   5  27    10513.60    11606.23   1282.63 o
  -9   6  27   256181.81   266616.66  11522.22 o
  -6   6  27     1677.08     1411.75    481.08 o
  -3   6  27   133146.38   139050.03   3338.65 o
   0   6  27     8793.19    10257.82    836.36 o
   3   6  27    41093.87    37388.57   2193.05 o
   6   6  27     7959.27     9582.87   1356.06 o
 -11   7  27    18683.18    18502.43   1499.70 o
  -8   7  27    12109.95    12340.17    810.73 o
  -5   7  27    17578.15    18036.18    963.18 o
  -2   7  27    76948.49    73166.37   2637.11 o
   1   7  27     3532.60     4104.98    804.92 o
   4   7  27     1350.52     1208.44   1244.37 <
   7   7  27    10176.58     6174.60   1696.16 o
 -13   8  27    22910.88    21294.89   2530.45 o
 -10   8  27    43108.37    44031.63   2435.20 o
  -7   8  27    18665.26    19252.21    919.88 o
  -4   8  27    70242.00    71930.66   2961.74 o
  -1   8  27     3544.03     3878.87    954.07 o
   2   8  27    29082.74    30183.39   1805.64 o
   5   8  27    14539.54    17210.76   2011.55 o
 -15   9  27    15272.03    14961.46   2451.92 o
 -12   9  27    35565.76    37568.67   2717.62 o
  -9   9  27    21253.76    20719.11   1312.10 o
  -6   9  27    56482.15    53421.61   2040.26 o
  -3   9  27     3118.21     1688.74    951.72 <
   0   9  27    82677.23    85416.58   4079.83 o
   3   9  27     2935.29     2625.66   1337.81 <
   6   9  27    95873.34    85117.14  11231.20 o
 -14  10  27     9074.18     9595.04   1681.71 o
 -11  10  27     5784.70     4579.68    934.27 o
  -8  10  27   175788.56   180346.41   9008.58 o
  -5  10  27    11099.21    12129.14   1160.72 o
  -2  10  27   210386.09   212878.55  14898.86 o
   1  10  27     7962.21     9572.66   1866.53 o
   4  10  27    22274.80    20639.64   2937.91 o
 -13  11  27    32966.13    33206.13   3550.74 o
 -10  11  27     3724.34     2804.42    795.50 o
  -7  11  27   119817.65   116005.02   7655.83 o
  -4  11  27     2413.70     2526.06    834.61 o
  -1  11  27   107929.55   109475.52   8117.35 o
   2  11  27     3123.48     1673.23   1537.01 <
 -15  12  27    93525.66    74535.88   6812.20 o
 -12  12  27     2946.17     5557.14   1163.22 o
  -9  12  27    41869.02    39457.36   3492.60 o
  -6  12  27    19603.56    20511.48   1590.09 o
  -3  12  27      354.95      357.17    939.11 <
   0  12  27     9378.75    10080.15   2116.13 o
   3  12  27     1206.25      349.06   1732.32 <
 -14  13  27     2131.24     1246.10   1590.99 <
 -11  13  27    26293.98    22141.48   2335.67 o
  -8  13  27     1993.62     1154.44    950.72 <
  -5  13  27    13605.12    16909.27   2156.49 o
  -2  13  27      271.05      152.24   1647.60 <
   1  13  27     6498.57     6202.16   1640.27 o
 -13  14  27     2315.16     2859.75   1391.90 o
 -10  14  27     1041.69     1772.48   1066.91 <
  -7  14  27    11720.12    11985.03   1584.06 o
  -4  14  27     4076.47     4196.65   1502.63 o
  -1  14  27    16847.80    15806.89   3010.69 o
 -12  15  27     7576.39     3988.54   1409.75 o
  -9  15  27     8344.18     5242.40   1701.12 o
  -6  15  27     6951.93     4969.05   1707.95 o
  -3  15  27    15621.43    10130.00   4208.88 o
  -1   1  28    11423.13     9799.78    571.24 o
  -3   2  28    27786.96    25020.56    929.01 o
   0   2  28    33359.91    33033.77   1002.27 o
  -5   3  28     8865.97     8451.40    595.81 o
  -2   3  28   106551.60   108790.62   2552.54 o
   1   3  28    72562.17    68060.35   1754.02 o
  -7   4  28    87757.05    93516.77   2906.22 o
  -4   4  28    27743.07    28373.61   1026.21 o
  -1   4  28   163240.38   165692.64   3944.37 o
   2   4  28    24024.34    23409.26    818.24 o
  -9   5  28    77296.27    84513.79   3015.56 o
  -6   5  28     7163.05     8035.12    579.92 o
  -3   5  28    57444.89    57681.97   1916.60 o
   0   5  28      378.88       46.88    585.55 <
   3   5  28     8035.23     7949.70    839.49 o
 -11   6  28      506.26      942.40    974.90 <
  -8   6  28    40008.86    42335.02   1479.45 o
  -5   6  28     6009.95     7547.35    632.45 o
  -2   6  28    78041.69    82035.80   3038.07 o
   1   6  28    10909.94     8500.27    945.80 o
   4   6  28    12813.51    11048.53   1240.58 o
 -13   7  28      349.33     -136.87   1347.45 <
 -10   7  28    18510.02    21459.71   1546.88 o
  -7   7  28      681.13     2165.53    528.38 o
  -4   7  28    26936.16    26325.81   1287.53 o
  -1   7  28     4247.32     3437.73    864.47 o
   2   7  28    18534.81    19390.27   1404.87 o
   5   7  28      615.03    -1210.85   1616.29 <
 -15   8  28     2443.24     3682.98   1446.16 o
 -12   8  28     6099.82     7177.49   1174.93 o
  -9   8  28    11709.13    13316.83   1093.56 o
  -6   8  28    11021.76    11328.21    803.06 o
  -3   8  28      843.60     1180.72    804.69 <
   0   8  28     4429.28     3799.48    948.16 o
   3   8  28      407.31     1211.76   1074.23 <
   6   8  28    11600.52    11266.60   1923.27 o
 -14   9  28     4047.90     5985.00   1503.95 o
 -11   9  28     9782.18    12450.24   1334.47 o
  -8   9  28    25450.68    31150.13   1724.30 o
  -5   9  28    48935.52    51005.03   2376.06 o
  -2   9  28    43495.18    43630.64   2242.01 o
   1   9  28    45117.48    44928.16   4313.73 o
   4   9  28     9959.50    10660.43   1670.73 o
 -13  10  28     4556.32     5087.12   1458.65 o
 -10  10  28     2888.13     1360.98    796.81 <
  -7  10  28    31180.33    33633.55   1827.68 o
  -4  10  28     1261.48     1013.36    876.35 <
  -1  10  28    54004.23    52936.46   3667.63 o
   2  10  28     1985.13     3193.15   1911.73 <
   5  10  28    10132.12     9423.40   2037.78 o
 -15  11  28     8431.85     6500.85   1674.85 o
 -12  11  28     3921.10     5595.27   1106.94 o
  -9  11  28    20172.57    21262.25   1435.19 o
  -6  11  28     3929.17     4937.77   1062.64 o
  -3  11  28     3045.13     3258.44    950.73 o
   0  11  28      617.67      827.83   1348.01 <
   3  11  28      916.42    -1531.50   2018.84 <
 -14  12  28    24071.79    20698.36   2244.47 o
 -11  12  28     1848.76     2411.32   1031.03 o
  -8  12  28    45561.03    48036.22   4010.66 o
  -5  12  28     2339.33     2185.11    789.86 o
  -2  12  28    18502.87    19657.24   1965.69 o
   1  12  28      220.73      964.07   1556.82 <
 -13  13  28     4609.95     2333.15   1219.77 <
 -10  13  28      344.84     -314.00    830.49 <
  -7  13  28     1857.52      201.92    842.58 <
  -4  13  28     2837.15      307.29   1472.89 <
  -1  13  28      306.74     3964.13   2015.77 <
 -12  14  28     3972.46      525.76   1432.63 <
  -9  14  28     3190.84     4645.74   1135.01 o
  -6  14  28     2789.08     -314.74   1266.84 <
  -3  14  28      329.28      557.45   1867.76 <
 -11  15  28    11934.72     8247.08   1667.47 o
  -8  15  28     2866.88      708.93   1273.81 <
  -5  15  28    12073.99    12355.11   2033.55 o
   0   1  29    82266.04    81856.13   2782.43 o
  -2   2  29     6575.77     6203.30    534.60 o
   1   2  29    19079.18    20181.07    805.97 o
  -4   3  29    33393.51    33922.34   1246.02 o
  -1   3  29     5737.82     5233.70    395.20 o
   2   3  29     5572.97     4684.72    573.43 o
  -6   4  29     9452.23     8539.97    566.23 o
  -3   4  29    11564.90     9533.49    635.77 o
   0   4  29    25482.38    26396.15   1048.89 o
   3   4  29     5296.88     5657.34    860.25 o
  -8   5  29    24396.94    25053.77   1292.21 o
  -5   5  29      684.57     1386.97    466.43 o
  -2   5  29    15566.25    18085.68    745.16 o
   1   5  29    19943.12    22427.11   1120.09 o
   4   5  29     1472.06     1990.96    714.52 o
 -10   6  29     2990.36     2945.88   1015.73 o
  -7   6  29    25881.44    25623.18   1093.72 o
  -4   6  29    46296.91    47506.98   1537.50 o
  -1   6  29    20637.06    23231.00   1445.41 o
   2   6  29     9970.00    10110.46   1118.33 o
   5   6  29      620.32     1647.06   1293.97 <
 -12   7  29    12232.29    11852.18   1440.57 o
  -9   7  29     9721.01    10105.48    804.57 o
  -6   7  29    49689.74    49618.95   1737.14 o
  -3   7  29    14301.76    15823.42    823.92 o
   0   7  29     9972.65    10329.29   1018.16 o
   3   7  29      142.99     2045.67   1021.47 o
   6   7  29     1571.82     1314.78   1180.29 <
 -14   8  29      612.22     1223.95   1313.55 <
 -11   8  29     2643.95     5188.46   1233.30 o
  -8   8  29    14567.41    15490.70   1005.00 o
  -5   8  29     5906.19     6374.78    862.50 o
  -2   8  29     9922.31     9871.48   1096.45 o
   1   8  29      907.80      827.49   1330.89 <
   4   8  29     1857.75      397.61   1176.45 <
   7   8  29      372.37       53.73   1324.48 <
 -13   9  29      985.84      674.81   1260.31 <
 -10   9  29     5772.34     5221.22    870.66 o
  -7   9  29     7348.72     7249.18    721.91 o
  -4   9  29    18071.04    19271.00   1278.60 o
  -1   9  29      607.48     1433.50   1072.47 <
   2   9  29     8768.85     7407.47   1425.21 o
   5   9  29     1348.39       79.40   1405.94 <
 -15  10  29      885.52      401.68   1701.85 <
 -12  10  29      819.49     1663.45   1006.89 <
  -9  10  29      525.71     -125.85    691.50 <
  -6  10  29      645.57     1019.15    878.88 <
  -3  10  29      994.66       26.01    775.52 <
   0  10  29     5647.34     6823.16   1588.65 o
   3  10  29     4561.62     3600.86   1884.44 <
 -14  11  29    10785.38     7941.33   1848.44 o
 -11  11  29    10299.12    10423.97   1237.41 o
  -8  11  29    33116.89    35404.31   2593.44 o
  -5  11  29     2397.89     3947.23    952.76 o
  -2  11  29     7513.79     7044.13   1360.35 o
   1  11  29     3646.18     8101.33   2470.56 o
   4  11  29      356.83      547.60   2005.70 <
 -13  12  29      816.66     -882.29    973.29 <
 -10  12  29    10632.92    10054.41   1469.59 o
  -7  12  29     6110.62     5577.66   1040.56 o
  -4  12  29    21754.11    21393.26   2287.82 o
  -1  12  29     3842.63     5118.12   1834.33 o
   2  12  29    10875.92    11561.87   2693.79 o
 -12  13  29     3237.63     2123.13   1060.20 o
  -9  13  29     1179.16    -1308.94   1107.04 <
  -6  13  29      859.52     -587.52   1225.00 <
  -3  13  29     1587.24     1231.04   1494.42 <
   0  13  29     7593.25     6484.36   2139.46 o
 -11  14  29      892.85      423.45   1112.11 <
  -8  14  29     6025.46     5187.63   1299.48 o
  -5  14  29      142.67       49.96   1184.31 <
  -2  14  29     1817.38     2109.71   1687.98 <
 -10  15  29     2200.14      691.27    991.73 <
  -7  15  29      108.93     2674.86   1601.97 <
  -4  15  29     4679.27     2151.69   1398.07 <
   0   0  30   805411.75   797625.50  28782.14 o
   1   1  30    23358.19    16512.04    686.04 o
  -1   2  30   256468.11   270683.47   8693.80 o
   2   2  30    72452.70    63019.95   2792.92 o
  -3   3  30    23459.63    23223.39   1168.05 o
   0   3  30     4292.38     4708.50    472.29 o
   3   3  30     4699.38     6085.82    680.42 o
  -5   4  30    14254.31    12541.31    616.41 o
  -2   4  30   457453.84   462964.50  12438.22 o
   1   4  30      886.70     1422.21    460.52 o
   4   4  30   121927.59   121676.13   4842.47 o
  -7   5  30     6534.44     7893.23    694.46 o
  -4   5  30   106868.81   112844.69   3196.61 o
  -1   5  30    10658.18    11616.93    699.19 o
   2   5  30   147440.72   149758.02   5119.85 o
   5   5  30      923.06      369.59   1015.34 <
  -9   6  30    64360.73    62349.46   2678.72 o
  -6   6  30   384437.97   382963.25   9765.69 o
  -3   6  30     3083.36     4103.27    513.34 o
   0   6  30   432591.94   431843.78  13093.75 o
   3   6  30     1655.08     1508.67    744.77 o
   6   6  30    51649.13    56676.28   3710.91 o
 -11   7  30    46245.52    48097.02   3071.10 o
  -8   7  30    10014.20    10905.35    834.06 o
  -5   7  30    29229.21    35213.38   1276.05 o
  -2   7  30    13516.39    10126.54   1122.49 o
   1   7  30    37766.95    40555.85   1888.47 o
   4   7  30     4245.06     6513.86   1252.98 o
   7   7  30    25686.41    22715.30   2904.57 o
 -13   8  30    58212.64    65386.27   5414.49 o
 -10   8  30     5520.80     6487.45    907.94 o
  -7   8  30    81811.57    88623.31   3414.25 o
  -4   8  30    10432.23     7253.07    767.98 o
  -1   8  30     9250.53    10442.74   1137.83 o
   2   8  30    14183.73    12890.37   1424.37 o
   5   8  30     6405.76     6878.68   1552.59 o
 -15   9  30    10253.29    10489.50   2113.36 o
 -12   9  30     8614.44     8304.83   1218.10 o
  -9   9  30      688.67      -88.63    877.44 <
  -6   9  30     5565.04     3996.24    753.45 o
  -3   9  30    16345.92    17120.01   1385.32 o
   0   9  30    13657.03    15679.67   1319.54 o
   3   9  30      790.65      -79.34   1252.03 <
   6   9  30    58189.17    50683.15   6566.17 o
 -14  10  30     1641.50     4052.90   1496.59 o
 -11  10  30     2103.05     3726.88   1043.27 o
  -8  10  30    54907.35    51557.79   2420.52 o
  -5  10  30      800.62      548.90    914.37 <
  -2  10  30    57620.35    62906.56   3461.29 o
   1  10  30     7966.67     4985.78   1579.60 o
   4  10  30     3598.59     2839.66   1676.51 <
 -13  11  30    14586.31     9840.21   2029.04 o
 -10  11  30     1943.09     1708.74    837.61 o
  -7  11  30    62414.59    69492.38   4493.32 o
  -4  11  30     6477.89     6911.67   1394.99 o
  -1  11  30    68660.05    79489.87   5338.94 o
   2  11  30    17940.25    17210.29   2733.48 o
 -12  12  30    25147.69    21193.39   2455.36 o
  -9  12  30     9053.29     9030.15   1166.21 o
  -6  12  30   143398.33   152318.83   8572.03 o
  -3  12  30     5851.44     5178.27   1716.62 o
   0  12  30    65913.44    67928.38   8146.98 o
 -11  13  30    43112.93    41290.67   3419.05 o
  -8  13  30     4866.81     5459.82   1271.19 o
  -5  13  30    49208.98    51080.79   5288.44 o
  -2  13  30     1368.15      782.62   1637.29 <
 -10  14  30     9150.95     9017.01   1358.88 o
  -7  14  30     2016.14     1016.19   1279.19 <
  -4  14  30    26058.26    26518.00   3443.58 o
  -9  15  30     3207.43     2505.37   1592.43 <
  -6  15  30     5098.69     1943.53   1364.41 <
  -1   1  31    70699.62    70594.81   2449.41 o
  -3   2  31      362.92     1021.87    392.53 o
   0   2  31     7378.87     9273.62    611.13 o
  -5   3  31      751.84      911.78    510.46 <
  -2   3  31      423.46      409.64    501.36 <
   1   3  31      280.75      528.03    434.60 <
  -7   4  31      548.52     2163.31    618.67 o
  -4   4  31     6353.41     6767.87    593.88 o
  -1   4  31      657.17     1344.97    388.09 o
   2   4  31     3014.27     2845.92    583.15 o
  -9   5  31     8964.24     8584.10   1066.21 o
  -6   5  31    12381.76    10040.72    706.68 o
  -3   5  31     2042.71     2790.04    583.13 o
   0   5  31    16485.90    17459.46    745.61 o
   3   5  31      288.19     1055.92    758.24 <
 -11   6  31     3311.82     5358.45   1146.16 o
  -8   6  31      362.79      353.44    704.49 <
  -5   6  31    29273.61    30623.41   1122.13 o
  -2   6  31      650.54     1419.65    529.55 o
   1   6  31    45744.18    46178.34   1806.81 o
   4   6  31     1430.63      -42.09   1278.19 <
 -13   7  31    27829.13    30217.82   3017.17 o
 -10   7  31      200.10      -87.27   1090.72 <
  -7   7  31    53559.77    53106.35   2056.82 o
  -4   7  31     1168.58      942.82    577.33 <
  -1   7  31    29824.05    31756.78   1771.35 o
   2   7  31       88.91      755.66    950.73 <
   5   7  31     1715.63      944.52   1000.90 <
 -15   8  31     1336.10     2801.89   1492.15 <
 -12   8  31       92.36     -953.41    975.32 <
  -9   8  31     3179.56     4414.14    941.41 o
  -6   8  31     1945.28     1792.62    567.77 o
  -3   8  31     1664.54     2070.53    788.86 o
   0   8  31     2830.00     3666.53   1160.14 o
   3   8  31     2220.48     1969.49   1201.20 <
   6   8  31      199.01     2616.56   1854.65 <
 -14   9  31      516.12     -785.57   1445.23 <
 -11   9  31     2293.25     1184.50   1158.85 <
  -8   9  31     1045.58      932.23    592.87 <
  -5   9  31     2176.19     1251.79    744.85 <
  -2   9  31      210.54     -128.68    974.02 <
   1   9  31     1023.52     2903.18   1564.99 <
   4   9  31      810.22      591.40   1480.55 <
 -13  10  31     1090.56    -2222.83   1289.55 <
 -10  10  31     2191.43     2334.87    835.20 o
  -7  10  31      125.72      -30.80    672.84 <
  -4  10  31      642.56     1022.10   1027.23 <
  -1  10  31     3937.32     3051.85   1204.93 o
   2  10  31      423.28    -1531.53   1324.81 <
   5  10  31     4828.11     5120.50   1526.26 o
 -12  11  31      616.80     1467.40    955.01 <
  -9  11  31     6980.35     6579.52    793.83 o
  -6  11  31      353.64     1339.32    931.20 <
  -3  11  31      681.47     1719.99   1272.80 <
   0  11  31      391.76     -373.03   1770.01 <
   3  11  31       75.14     -858.27   1600.87 <
 -14  12  31      509.76      524.30   1098.57 <
 -11  12  31     4432.02     4947.31   1558.18 o
  -8  12  31      673.65     1973.03   1169.45 <
  -5  12  31    12078.59    10921.22   1337.01 o
  -2  12  31      145.49     -481.51   1101.63 <
   1  12  31    14186.31    12620.13   2714.21 o
 -13  13  31    14800.63    10373.89   1543.82 o
 -10  13  31      276.32     -483.87    869.87 <
  -7  13  31    12717.93    10721.65   1545.70 o
  -4  13  31       63.91     -253.24   1287.74 <
  -1  13  31     2362.21     1412.60   2016.59 <
 -12  14  31      328.98     -307.66   1351.78 <
  -9  14  31     2267.67     2191.64   1040.38 o
  -6  14  31     2780.72     3445.73   1551.74 o
  -3  14  31      739.03     -103.70   1664.68 <
  -8  15  31      282.11     1369.43   1546.00 <
  -5  15  31     1121.14     2356.26   1258.33 <
   0   1  32   145323.19   161626.62   3833.94 o
  -2   2  32   242773.39   240815.84   8302.93 o
   1   2  32   369063.22   373276.00  10066.46 o
  -4   3  32   268750.81   265737.09   7903.22 o
  -1   3  32   316845.16   321233.59   8839.44 o
   2   3  32   487184.34   498102.72  17041.15 o
  -6   4  32    55726.40    56638.73   1967.80 o
  -3   4  32   108071.61    99691.45   3085.05 o
   0   4  32    19406.52    19264.26    790.24 o
   3   4  32    13166.94    14106.17    986.20 o
  -8   5  32   474608.41   496961.66  14711.47 o
  -5   5  32    66259.09    69601.53   2609.79 o
  -2   5  32   652136.69   643984.06  17767.82 o
   1   5  32    76142.01    79608.70   2244.81 o
   4   5  32    84427.64    89452.05   4282.41 o
 -10   6  32     2389.45     3517.68    992.78 o
  -7   6  32   114948.25   112098.97   3626.39 o
  -4   6  32     5434.64     5005.14    583.27 o
  -1   6  32     9277.98     6749.88    774.38 o
   2   6  32    19823.29    17917.69   1268.65 o
   5   6  32    15104.17    17134.88   1556.85 o
 -12   7  32   193486.53   214734.66  16073.72 o
  -9   7  32    15899.46    16814.18   1207.86 o
  -6   7  32   494086.72   484701.84  15726.44 o
  -3   7  32    48498.01    51396.38   2051.52 o
   0   7  32   254645.81   258776.52  10972.32 o
   3   7  32    96328.35   105363.20   5359.85 o
   6   7  32    31557.66    31343.64   3118.82 o
 -14   8  32     9195.07     8492.60   1919.16 o
 -11   8  32   138356.70   149353.44  10152.72 o
  -8   8  32   186974.88   204182.86   8985.85 o
  -5   8  32   374763.84   399441.97  15912.57 o
  -2   8  32   253478.61   286722.12  10112.35 o
   1   8  32    78872.44    81491.16   4566.44 o
   4   8  32    40136.55    36747.05   3607.71 o
   7   8  32     6045.92     6670.47   1778.40 o
 -13   9  32     4676.95     6085.27   1588.22 o
 -10   9  32    71687.07    72737.59   5153.01 o
  -7   9  32     2798.64     3088.08    683.05 o
  -4   9  32   124105.02   131905.50   6050.20 o
  -1   9  32    56077.42    63260.36   3294.90 o
   2   9  32    57504.14    60049.45   5236.85 o
   5   9  32    25609.33    27518.32   3507.35 o
 -15  10  32     8517.48     6611.92   1999.94 o
 -12  10  32     5418.39     3975.36   1119.91 o
  -9  10  32     5854.76     6638.22    894.89 o
  -6  10  32      735.54     1334.00    749.29 <
  -3  10  32     7840.59     7923.57   1294.40 o
   0  10  32    28723.90    25520.51   3207.76 o
   3  10  32     5013.65     4759.02   2990.82 <
 -14  11  32    87836.88    72328.45   7461.08 o
 -11  11  32    48333.44    48235.28   4218.98 o
  -8  11  32   360402.12   391206.94  21867.90 o
  -5  11  32    14776.48    13708.65   1527.06 o
  -2  11  32   156556.69   168643.86  12676.66 o
   1  11  32    38594.46    31734.17   4487.11 o
 -13  12  32    20166.91    16548.99   1829.49 o
 -10  12  32    14093.90    13376.94   1685.29 o
  -7  12  32    18613.03    15040.02   1509.74 o
  -4  12  32    51799.98    47989.93   4775.76 o
  -1  12  32     3460.04     3713.45   1673.50 o
   2  12  32    63653.96    70826.42   9429.96 o
 -12  13  32   176844.88   175738.47  13415.75 o
  -9  13  32     1018.23     1910.31   1144.47 <
  -6  13  32   203162.78   223084.83  21269.35 o
  -3  13  32    19104.45    19301.05   2959.37 o
   0  13  32    21008.63    15488.52   3083.91 o
 -11  14  32    25822.39    21590.40   2568.43 o
  -8  14  32    70888.70    72694.31   8654.08 o
  -5  14  32    15247.44    11206.58   2321.56 o
  -2  14  32    39398.29    37504.63   5711.76 o
 -10  15  32    32223.98    19038.84   2272.01 o
  -7  15  32     1481.74      250.67   1339.19 <
   0   0  33   328527.47   338167.53  12662.76 o
   1   1  33    10383.89    11915.46    613.52 o
  -1   2  33     4924.07     5262.70    552.75 o
   2   2  33    48964.54    49453.47   1843.62 o
  -3   3  33    27027.52    28207.68   1357.24 o
   0   3  33    37770.82    37070.82   1306.23 o
   3   3  33     9028.78    10544.55    836.12 o
  -5   4  33    30915.10    31136.62   1257.59 o
  -2   4  33    37379.86    35112.15   1153.16 o
   1   4  33    13681.92    14269.64    694.74 o
   4   4  33    22256.58    22771.57   1272.97 o
  -7   5  33      487.17      789.45    687.14 <
  -4   5  33     2995.54     3750.47    646.42 o
  -1   5  33     1100.53      915.92    497.58 <
   2   5  33     5679.42     5516.61    957.30 o
   5   5  33      886.84      512.25    951.71 <
  -9   6  33     3570.65     3194.22    718.57 o
  -6   6  33   129906.66   134887.47   4222.17 o
  -3   6  33    16510.04    18632.97   1023.45 o
   0   6  33   131638.09   133877.97   4874.01 o
   3   6  33     2758.69     3120.96   1101.58 o
   6   6  33    23628.62    24875.04   2095.17 o
 -11   7  33     1619.45     2910.79   1194.77 o
  -8   7  33     2690.30     2738.97    729.78 o
  -5   7  33      970.15     1291.21    587.26 o
  -2   7  33    12452.91     9398.38    934.37 o
   1   7  33      353.96     1254.13   1006.04 <
   4   7  33    14049.88    13630.96   1403.86 o
   7   7  33      959.87     2022.06   1601.57 <
 -13   8  33     8818.55     8835.17   1615.70 o
 -10   8  33    11038.81    10863.12   1358.92 o
  -7   8  33     9412.35    10155.74    746.57 o
  -4   8  33    25566.42    23465.07   1373.59 o
  -1   8  33     1182.00     2030.12    875.09 o
   2   8  33    15889.05    17452.44   1552.27 o
   5   8  33      339.45      -17.44   1497.11 <
 -15   9  33      671.51     1185.35   1694.58 <
 -12   9  33      552.95     2035.64   1105.43 <
  -9   9  33      303.16     1407.95    813.15 <
  -6   9  33     1745.08     1874.30    669.12 o
  -3   9  33      948.12     1015.42    984.63 <
   0   9  33     1320.57     -100.95   1012.54 <
   3   9  33     2651.17     3065.49   1504.51 o
   6   9  33      124.67     1300.84   1361.08 <
 -14  10  33     3530.95     1315.50   1749.66 <
 -11  10  33    16142.21    13019.65   1539.41 o
  -8  10  33    11273.92    10348.40    977.52 o
  -5  10  33    11591.43    10753.27   1194.77 o
  -2  10  33     8685.39     9908.19   1215.98 o
   1  10  33     1530.66     3258.64   1895.57 <
   4  10  33     2061.24     -961.35   1615.93 <
 -13  11  33      358.18     2403.04   1743.25 <
 -10  11  33     1178.52     1312.89    743.19 <
  -7  11  33      139.22      355.86    799.66 <
  -4  11  33     1191.56     -285.26   1113.71 <
  -1  11  33      625.28     2523.58   1212.00 o
   2  11  33     1228.40     5571.31   2512.56 o
 -12  12  33     8096.07     7973.72   1969.41 o
  -9  12  33      183.79     -332.98   1041.04 <
  -6  12  33    20937.24    24812.94   1868.13 o
  -3  12  33      191.18     1935.43   1248.77 <
   0  12  33    10815.57    11428.06   2657.49 o
 -11  13  33      679.80      946.61   1194.73 <
  -8  13  33      832.84     1025.58    977.03 <
  -5  13  33     4660.23     4715.45   1496.30 o
  -2  13  33      704.48     3819.22   2156.50 <
 -10  14  33     2790.79     3265.65   1115.23 o
  -7  14  33     2374.33     2582.66   1443.44 <
  -4  14  33     5752.48     8561.82   1966.80 o
  -9  15  33     5632.02     3003.44   1191.66 o
  -6  15  33      200.56    -1546.93   1409.00 <
  -1   1  34   646185.44   647668.88  26690.34 o
  -3   2  34    74855.05    75321.94   2036.72 o
   0   2  34   139861.72   144532.47   4212.48 o
  -5   3  34    28625.73    31954.84   1285.71 o
  -2   3  34   201185.42   197829.53   5492.79 o
   1   3  34    85750.88    88659.16   3113.87 o
  -7   4  34   219597.52   227180.05   8397.40 o
  -4   4  34    90150.46    91532.21   3440.87 o
  -1   4  34    23065.58    21852.84    837.44 o
   2   4  34    16846.67    14076.38   1048.42 o
  -9   5  34     9827.58    12100.38   1268.18 o
  -6   5  34    91176.90    79479.44   2634.38 o
  -3   5  34    24431.60    24940.81   1104.86 o
   0   5  34   270918.75   261210.16   7205.55 o
   3   5  34    43323.70    41243.93   2147.56 o
 -11   6  34   103180.58   108762.46   7678.58 o
  -8   6  34    58508.22    57130.11   2406.40 o
  -5   6  34   618494.94   602163.25  19916.62 o
  -2   6  34   231321.66   243594.66   9157.60 o
   1   6  34   999487.38   962906.44  35767.89 o
   4   6  34    93800.46   108881.04   5413.63 o
 -13   7  34   313198.88   361776.53  32106.03 o
 -10   7  34    85050.86    85378.80   5027.75 o
  -7   7  34   458066.56   467607.44  15103.51 o
  -4   7  34    15989.42    12474.02    960.87 o
  -1   7  34    90306.39    82423.04   2772.69 o
   2   7  34    73388.90    75174.95   3781.85 o
   5   7  34    27205.82    29040.35   2617.57 o
 -12   8  34    17442.27    18110.86   1873.25 o
  -9   8  34    52274.62    55835.68   2971.69 o
  -6   8  34    83915.41    88346.45   3170.02 o
  -3   8  34    85306.41    92587.81   3719.64 o
   0   8  34    62990.92    69614.44   3550.55 o
   3   8  34    61772.27    64674.39   4275.83 o
   6   8  34    17381.81    14094.37   2220.76 o
 -14   9  34     7924.28     9946.27   1884.82 o
 -11   9  34    37123.44    37115.13   3297.74 o
  -8   9  34    22989.83    21559.61   1369.09 o
  -5   9  34     9812.93    11530.19   1074.36 o
  -2   9  34   125990.13   135190.16   6170.01 o
   1   9  34    95169.15   105702.08   7354.47 o
   4   9  34    49878.79    56123.30   6018.67 o
 -13  10  34    28833.61    22963.45   2578.77 o
 -10  10  34     1364.13     1194.93    826.73 <
  -7  10  34    15612.65    13318.75   1326.32 o
  -4  10  34    16696.92    18464.86   1542.51 o
  -1  10  34    18909.27    18059.43   1825.18 o
   2  10  34     6757.25     6060.06   2022.86 o
 -12  11  34    12638.28     9130.89   1364.66 o
  -9  11  34    14236.27    11623.02   1330.28 o
  -6  11  34    66223.25    64845.09   4509.86 o
  -3  11  34    23884.19    24593.62   2594.25 o
   0  11  34    42883.59    41272.94   5522.04 o
   3  11  34    18910.36    20251.69   4012.63 o
 -11  12  34    61923.61    53577.14   6560.65 o
  -8  12  34    12007.74    10815.51   1568.25 o
  -5  12  34   298114.47   324623.91  23125.51 o
  -2  12  34    40381.87    40425.92   5056.53 o
   1  12  34   240576.08   274905.22  32411.18 o
 -10  13  34    11397.46    11092.15   1902.80 o
  -7  13  34    47602.49    39144.89   3988.38 o
  -4  13  34     3611.42      630.80   1735.31 <
  -1  13  34    17565.73    19512.77   3558.48 o
  -9  14  34     7198.04     6550.74   1462.03 o
  -6  14  34    57895.45    60640.52   7795.09 o
  -3  14  34    31435.34    27135.77   4738.57 o
   0   1  35    12437.40    12849.76    755.53 o
  -2   2  35     9438.95    10194.33    717.65 o
   1   2  35     8150.80     7931.40    645.47 o
  -4   3  35    16919.78    18324.91    907.42 o
  -1   3  35    13392.23    14512.99    823.14 o
   2   3  35     9454.68     9191.20    671.42 o
  -6   4  35     2382.23     1913.93    636.84 o
  -3   4  35     5039.52     3829.85    585.06 o
   0   4  35     2429.07     2686.36    478.29 o
   3   4  35     6530.87     5498.34    873.38 o
  -8   5  35      229.31     -674.73    804.75 <
  -5   5  35      675.76      353.51    643.02 <
  -2   5  35     1259.35     1840.34    675.64 o
   1   5  35     3552.87     3987.46    816.31 o
   4   5  35     1077.55     -678.55    837.16 <
 -10   6  35      529.38      560.68    981.11 <
  -7   6  35     2340.68     1027.42    689.28 <
  -4   6  35    15597.77    16707.35    924.23 o
  -1   6  35     2688.97     4189.78    810.38 o
   2   6  35     3252.18     1990.18    874.98 o
   5   6  35      395.34     1882.52   1046.83 <
 -12   7  35       19.29     1405.23   1160.87 <
  -9   7  35     1892.23     1627.96   1040.76 <
  -6   7  35      171.69     1138.97    605.58 <
  -3   7  35      690.44      802.85    655.48 <
   0   7  35      785.46      842.18    849.03 <
   3   7  35      315.21      326.82   1311.38 <
   6   7  35     1751.45     1278.80   1514.79 <
 -14   8  35       19.68     2404.56   1494.89 <
 -11   8  35      590.72     1816.63   1060.27 <
  -8   8  35       39.16     -616.72    702.28 <
  -5   8  35     1972.74     1574.99    763.88 o
  -2   8  35     1425.31     1430.66    852.51 <
   1   8  35     1640.50     2211.01   1360.76 <
   4   8  35     1545.32      169.69   1333.19 <
 -13   9  35     3983.63     4036.21   1144.75 o
 -10   9  35     4370.96     6305.24   1327.09 o
  -7   9  35    10192.55     8716.00    800.39 o
  -4   9  35     9075.58     9521.41   1028.73 o
  -1   9  35     2117.97     1065.89   1109.69 <
   2   9  35     1289.14     2080.77   1331.40 <
   5   9  35      268.65     1068.31   1411.08 <
 -12  10  35      858.82     1458.10   1079.38 <
  -9  10  35     1095.06      647.51    645.46 <
  -6  10  35     3595.13     2548.61    795.01 o
  -3  10  35      657.74      288.16    900.76 <
   0  10  35     7988.08    11599.97   2268.98 o
   3  10  35      464.00     1340.42   1549.40 <
 -14  11  35      147.27     1619.08   1695.38 <
 -11  11  35       28.67      390.50   1016.81 <
  -8  11  35       79.26     1309.67    979.09 <
  -5  11  35      735.66     2020.19   1013.00 <
  -2  11  35     1693.29      352.12   1405.05 <
   1  11  35     1892.54     2104.93   1651.50 <
 -13  12  35      247.70     -667.49   1337.02 <
 -10  12  35     2988.28     2262.40   1263.46 <
  -7  12  35      147.88      -70.50    936.72 <
  -4  12  35     3248.37      741.86   1267.81 <
  -1  12  35      949.32    -1337.86   1597.91 <
 -12  13  35     2709.08     2340.26   1309.08 <
  -9  13  35     5307.11     4087.92   1236.64 o
  -6  13  35     5291.77     6083.70   1585.34 o
  -3  13  35     4837.87     3567.51   1469.24 o
 -11  14  35     1986.52     1288.21   1121.19 <
  -8  14  35      174.74     -340.53    994.22 <
  -5  14  35     3724.57     2827.97   1583.57 <
   0   0  36   465785.75   480027.03  27658.08 o
   1   1  36    72916.25    82991.12   3811.83 o
  -1   2  36     7970.28     5498.39    739.16 o
   2   2  36   193162.70   202924.56   6041.13 o
  -3   3  36    55352.72    60813.91   1992.03 o
   0   3  36   123325.23   130150.20   5561.56 o
   3   3  36    16953.20    17391.90   1091.51 o
  -5   4  36    97349.78    99046.70   3279.55 o
  -2   4  36    25866.26    22549.21    982.06 o
   1   4  36    35536.06    36426.55   1601.66 o
   4   4  36    18881.02    22456.48   1385.13 o
  -7   5  36     5635.02     5950.10    750.82 o
  -4   5  36     7236.08     4639.66    693.50 o
  -1   5  36     2714.33     1969.11    674.75 o
   2   5  36     5117.43     3941.54    985.47 o
   5   5  36     7808.04     9111.06   1348.70 o
  -9   6  36    13243.63    15545.01   1510.05 o
  -6   6  36   132090.22   142238.25   4709.15 o
  -3   6  36    34998.27    38506.07   1715.81 o
   0   6  36   128219.91   131436.94   6427.19 o
   3   6  36     2175.25     1580.26   1029.71 <
   6   6  36     9619.64    10099.25   1338.45 o
 -11   7  36     5874.90     5042.82   1330.41 o
  -8   7  36    19722.27    19531.69   1177.88 o
  -5   7  36     4338.01     4986.93    667.57 o
  -2   7  36    36653.79    37635.86   1781.11 o
   1   7  36     1673.10     1444.58    996.93 <
   4   7  36    55399.24    59202.97   4384.72 o
   7   7  36     1932.85    -3400.59   1723.40 <
 -13   8  36    24325.89    25106.30   2617.14 o
 -10   8  36    11284.04     9679.63   1267.53 o
  -7   8  36     4402.16     4542.53    710.72 o
  -4   8  36    93058.60    98786.33   4155.03 o
  -1   8  36      338.22      927.62    928.99 <
   2   8  36    25891.10    25868.16   2251.67 o
   5   8  36     7280.91     8286.83   1984.29 o
 -12   9  36     3941.97     2124.57   1151.61 <
  -9   9  36    20341.80    18256.27   1445.53 o
  -6   9  36     2341.50     2326.69    620.11 o
  -3   9  36    16089.84    14353.20   1237.05 o
   0   9  36     3236.10     4494.34   1171.05 o
   3   9  36    13996.90    15071.73   2634.12 o
 -14  10  36     8743.75     6706.58   1909.28 o
 -11  10  36    39274.20    36614.66   3487.44 o
  -8  10  36     1705.41      976.39   1001.34 <
  -5  10  36     3042.98     3341.82    976.83 o
  -2  10  36     2904.84     1742.42   1054.73 <
   1  10  36      310.02      533.17   1497.54 <
   4  10  36     2648.97     2840.24   2226.79 <
 -13  11  36    15749.00    13660.10   1813.41 o
 -10  11  36     4412.87     2917.37   1213.33 o
  -7  11  36     3841.91     2853.64    822.51 o
  -4  11  36     4157.95     2515.44   1246.50 o
  -1  11  36      656.86     2145.12   1222.80 <
   2  11  36     3979.20     1448.87   1734.61 <
 -12  12  36     3066.89     1931.26   1642.85 <
  -9  12  36      590.99      192.25   1229.76 <
  -6  12  36     7072.54     5688.30   1082.28 o
  -3  12  36     5437.41     2701.06   1444.14 <
   0  12  36     2430.33     3167.92   2124.03 <
 -11  13  36     3196.14     3420.98   1757.97 <
  -8  13  36     1773.97     1962.78   1007.15 <
  -5  13  36    18005.58    15808.00   2465.67 o
  -2  13  36     1319.54      -98.17   1590.63 <
 -10  14  36     9221.63     4679.67   1358.64 o
  -7  14  36      811.71     -815.37   1748.10 <
  -4  14  36    19543.72    18944.94   2860.70 o
  -1   1  37    99679.30   113548.45   4662.39 o
  -3   2  37    27171.04    25366.83   1229.78 o
   0   2  37    40819.48    44245.04   1957.89 o
  -5   3  37    22678.34    21634.78   1184.27 o
  -2   3  37    96888.35   106520.59   2729.39 o
   1   3  37     7200.54     7261.24    755.92 o
  -7   4  37    89830.45    99162.27   3931.12 o
  -4   4  37     9787.76    10620.40    773.10 o
  -1   4  37    48553.03    55611.89   1799.86 o
   2   4  37     6781.14     5818.67    995.87 o
  -9   5  37    27397.69    36511.94   2164.19 o
  -6   5  37    21135.46    20471.85   1076.84 o
  -3   5  37    72502.22    76952.83   2470.68 o
   0   5  37    52602.63    49617.34   2646.19 o
   3   5  37    46030.28    51718.70   2618.14 o
 -11   6  37    14130.82    16411.68   1686.18 o
  -8   6  37    20301.41    21511.30   1215.66 o
  -5   6  37    87557.20    94295.50   3346.18 o
  -2   6  37    39329.46    43238.56   1831.68 o
   1   6  37   153763.77   159230.03   7031.88 o
   4   6  37     9935.92    11585.86   1394.86 o
 -13   7  37    33868.55    34956.52   3623.57 o
 -10   7  37    12391.31    17414.22   1634.74 o
  -7   7  37    56887.33    63709.75   2778.99 o
  -4   7  37     6808.08     4209.19    702.43 o
  -1   7  37    12414.15     7967.05    850.67 o
   2   7  37     9015.38     8763.63   1615.37 o
   5   7  37     2845.31      856.15   1338.23 <
 -12   8  37    21752.79    25036.52   2435.94 o
  -9   8  37     4569.39     3597.22   1081.29 o
  -6   8  37    58129.56    65253.94   2769.94 o
  -3   8  37    19869.22    21841.88   1369.99 o
   0   8  37    36672.52    39317.72   2438.87 o
   3   8  37    21116.78    19677.49   1928.87 o
   6   8  37     9672.17     9218.36   1941.89 o
 -14   9  37     6759.99     9178.27   1899.24 o
 -11   9  37    19273.05    15338.09   1697.47 o
  -8   9  37    11603.69    12092.52   1068.31 o
  -5   9  37     2557.17     2852.69    840.29 o
  -2   9  37    39737.59    48577.36   3040.44 o
   1   9  37    11889.73    19389.25   1964.86 o
   4   9  37    16093.82    16921.93   2984.69 o
 -13  10  37    19082.25    17204.69   1994.54 o
 -10  10  37     1405.12     1865.27    996.11 <
  -7  10  37    27618.82    31164.97   2113.26 o
  -4  10  37     3339.50     2223.86    918.46 o
  -1  10  37    12926.06    16008.56   1571.77 o
   2  10  37      803.62     1122.88   2071.38 <
 -12  11  37     8255.61     6241.04   1703.00 o
  -9  11  37    50115.21    52225.38   3622.84 o
  -6  11  37    23384.87    22691.10   1994.83 o
  -3  11  37    41541.10    48400.59   4414.89 o
   0  11  37     9476.15     6518.86   2279.16 o
 -11  12  37     3717.89     3749.51   1737.49 o
  -8  12  37     4232.50     6540.03   1263.84 o
  -5  12  37    35649.06    38629.75   3752.57 o
  -2  12  37     7307.89     8230.36   1606.78 o
 -10  13  37     4245.86     2952.84   1597.79 <
  -7  13  37     3407.90     3313.52   1301.01 o
  -4  13  37     2105.21     3906.50   1626.40 o
  -1  13  37     2526.39     4410.56   2646.27 <
  -9  14  37     1387.53     -276.98   1244.68 <
  -6  14  37    27522.08    23655.61   3339.66 o
   0   1  38    21263.20    25389.62   1290.27 o
  -2   2  38    22282.98    22662.34   1162.91 o
   1   2  38     9209.85     7495.75    858.63 o
  -4   3  38    16213.22    15708.07   1126.74 o
  -1   3  38    31958.74    33326.57   1308.02 o
   2   3  38     6682.78     6961.73    748.00 o
  -6   4  38     1944.56     2099.21    631.74 o
  -3   4  38    10876.10    10991.77    745.05 o
   0   4  38     6532.21     7393.41    852.11 o
   3   4  38    14822.35    15989.44   1152.66 o
  -8   5  38     3600.62     3558.02    896.60 o
  -5   5  38     6143.61     6693.00    755.07 o
  -2   5  38    17558.07    18840.06    973.60 o
   1   5  38     6003.58     5575.97    981.30 o
   4   5  38     6857.62     6520.52   1276.39 o
 -10   6  38     4212.82     5081.25   1272.36 o
  -7   6  38     9286.64    10205.73    891.20 o
  -4   6  38    23726.18    24552.83   1184.13 o
  -1   6  38     7343.44     7839.31    911.05 o
   2   6  38     5204.92     4560.53   1451.78 o
   5   6  38      201.94     -320.29    948.20 <
 -12   7  38      115.54     -885.71   1065.05 <
  -9   7  38     1110.98      649.94    753.82 <
  -6   7  38      682.65      443.68    682.27 <
  -3   7  38     1177.54     1349.83    718.98 <
   0   7  38      906.88     1581.34   1112.86 <
   3   7  38      994.28     2560.96   1348.76 <
   6   7  38       27.71     1661.55   1492.48 <
 -14   8  38      547.30     1969.93   1392.67 <
 -11   8  38      321.04      340.70   1030.31 <
  -8   8  38     4395.45     6089.76    868.84 o
  -5   8  38     3799.63     5621.29    803.58 o
  -2   8  38     5860.00     5924.97    899.19 o
   1   8  38     3334.62     5397.55   1328.43 o
   4   8  38      891.92      179.66   1275.73 <
 -13   9  38     3090.95     3347.74   1192.00 o
 -10   9  38     2079.23     2763.27   1242.69 o
  -7   9  38    12067.57    12597.30   1023.62 o
  -4   9  38     1627.57     1470.36    768.69 <
  -1   9  38     1217.14     2564.40   1166.91 o
   2   9  38     2815.72     1445.90   1367.65 <
   5   9  38      382.20    -1254.64   1881.10 <
 -12  10  38     1911.49     2177.64   1017.83 o
  -9  10  38      190.21      979.25    887.55 <
  -6  10  38     3020.03     2816.60    918.11 o
  -3  10  38      253.97      -19.85    938.32 <
   0  10  38      283.15      499.32   1451.41 <
   3  10  38      541.88    -1609.92   1594.86 <
 -11  11  38       43.88     2126.36   1120.16 <
  -8  11  38     4028.21     4037.45   1007.57 o
  -5  11  38     1385.11      613.64    802.90 <
  -2  11  38    11697.26    15140.84   2018.73 o
   1  11  38     2865.42      314.48   2179.48 <
 -10  12  38     2799.84     1526.08   1598.27 <
  -7  12  38      163.92     -583.86   1001.05 <
  -4  12  38     1052.43    -2117.59   1359.26 <
  -1  12  38     1190.46     1003.78   1828.98 <
  -9  13  38      466.98      635.98   1371.17 <
  -6  13  38      248.14     -372.36   1461.39 <
  -3  13  38       53.32      972.25   1547.87 <
  -8  14  38     1490.69      460.64   1286.43 <
  -5  14  38     2295.16     3115.03   1293.99 o
   0   0  39    50293.61    55740.11   4479.90 o
   1   1  39   221366.77   239206.84   7103.83 o
  -1   2  39   182332.98   191082.16   7553.84 o
   2   2  39   986133.00  1009493.75  30545.19 o
  -3   3  39     2779.75     3269.23    746.49 o
   0   3  39    27026.80    27669.40   1442.25 o
   3   3  39    12506.94    12882.96    994.50 o
  -5   4  39   271816.19   280249.38   8960.98 o
  -2   4  39   111492.31    91836.64   2677.25 o
   1   4  39   125532.73   130941.72   6150.31 o
   4   4  39    63163.49    52354.11   2927.20 o
  -7   5  39     9891.09    10257.10    859.42 o
  -4   5  39   100502.70   104068.53   3237.70 o
  -1   5  39    52021.40    53603.26   1654.66 o
   2   5  39    40478.82    41166.47   2031.19 o
   5   5  39     3467.85     6808.09   1192.40 o
  -9   6  39    16739.85    17470.34   1557.41 o
  -6   6  39     1234.17      -50.30    696.36 <
  -3   6  39     6335.63     6498.60    743.48 o
   0   6  39      424.57     1594.44    956.87 <
   3   6  39    30430.88    30688.05   2209.32 o
   6   6  39     9612.35     7958.25   1383.58 o
 -11   7  39    23743.38    28797.96   2502.07 o
  -8   7  39    58313.17    61315.53   3936.66 o
  -5   7  39    29869.19    31925.74   1567.55 o
  -2   7  39   118935.95   134688.75   6578.14 o
   1   7  39    14996.23    16624.58   1837.40 o
   4   7  39   142105.03   162804.33  11965.04 o
   7   7  39     7948.58     7075.63   1943.73 o
 -13   8  39     7435.17     6890.39   1456.28 o
 -10   8  39   135458.28   144116.08  11032.27 o
  -7   8  39    21695.19    22667.38   1516.48 o
  -4   8  39   472874.81   507610.03  24568.85 o
  -1   8  39    31422.05    37344.70   2220.20 o
   2   8  39   169920.47   187832.81  13771.08 o
   5   8  39     3222.58     2563.47   1627.04 <
 -12   9  39    15739.83    17425.24   2132.22 o
  -9   9  39    82394.50    93406.05   5994.50 o
  -6   9  39     1914.26      822.01    799.47 <
  -3   9  39   118573.74   136687.23   7850.55 o
   0   9  39     3633.13     1579.81   1017.40 <
   3   9  39    71539.79    63705.12  10352.15 o
 -11  10  39   119542.16   125010.10  11430.93 o
  -8  10  39    45384.63    40270.34   2931.13 o
  -5  10  39    31297.51    30037.84   2024.40 o
  -2  10  39    80933.22    87290.01   6505.51 o
   1  10  39     2614.82       14.02   1798.18 <
 -13  11  39    20328.77    16204.68   2797.69 o
 -10  11  39    10751.91    10309.21   1761.29 o
  -7  11  39     6204.08     4994.83   1029.13 o
  -4  11  39    28946.35    27060.11   3410.58 o
  -1  11  39     4498.65     1484.22   2326.92 <
   2  11  39      888.76     2324.96   2445.60 <
 -12  12  39     4367.32     8135.97   1922.39 o
  -9  12  39     3478.16     1935.62   1104.26 <
  -6  12  39     8999.40     8920.91   1532.51 o
  -3  12  39    11214.52    11422.90   2068.63 o
   0  12  39    13662.25    11535.27   3061.74 o
 -11  13  39     1907.95      779.27   1381.39 <
  -8  13  39     3994.81     4277.50   1090.40 o
  -5  13  39     8269.61     5777.17   1526.58 o
  -2  13  39    10947.11     7799.66   2319.36 o
  -7  14  39    10790.83     7004.27   1773.89 o
  -1   1  40     2847.27     3625.65    506.32 o
  -3   2  40    18447.31    16995.82   1904.00 o
   0   2  40     1544.45     1634.55    606.67 o
  -5   3  40    44173.05    47953.89   1860.78 o
  -2   3  40     7048.00     6440.68    701.45 o
   1   3  40    13427.98    13162.31    861.02 o
  -7   4  40    13624.09    11590.63   1235.38 o
  -4   4  40      123.25      199.18    608.16 <
  -1   4  40    31719.59    33385.75   1508.91 o
   2   4  40      155.12     1370.30    993.16 <
  -9   5  40    34060.12    35161.96   2582.34 o
  -6   5  40      746.09      -49.26    641.35 <
  -3   5  40    20018.54    20363.04   1082.46 o
   0   5  40     3318.44     4730.21    717.38 o
   3   5  40     2168.44     1821.33   1017.99 <
 -11   6  40     3156.88     3436.13   1058.90 o
  -8   6  40      369.42      961.69    843.62 <
  -5   6  40     4172.46     3171.74    656.39 o
  -2   6  40      274.88      119.78    599.60 <
   1   6  40      168.13     -253.94    955.20 <
   4   6  40     1180.94      446.60   1057.48 <
 -13   7  40      258.70      523.98   1321.41 <
 -10   7  40     1674.55     1592.64   1019.65 <
  -7   7  40       75.11      527.74    632.46 <
  -4   7  40     1757.63     2257.47    666.86 o
  -1   7  40       67.23     -169.75    855.59 <
   2   7  40      744.49     1429.89   1216.04 <
   5   7  40       55.24      180.02   1436.04 <
 -12   8  40      340.37      342.51   1213.31 <
  -9   8  40     3007.81     -582.50   1067.12 <
  -6   8  40      177.68      874.05    718.68 <
  -3   8  40    22033.01    20955.06   1469.14 o
   0   8  40     1447.05      593.01   1095.34 <
   3   8  40    27198.76    31158.63   3480.92 o
 -11   9  40    23466.78    17202.11   2138.73 o
  -8   9  40      254.20      733.15    779.34 <
  -5   9  40    15384.22    15318.03   1226.83 o
  -2   9  40     1985.85     2256.25   1135.14 <
   1   9  40     1802.57     -834.94   1237.56 <
   4   9  40     2487.91     3790.35   1682.13 o
 -13  10  40     5330.79     5729.29   1401.09 o
 -10  10  40       72.13      719.74   1060.61 <
  -7  10  40    17675.23    22084.61   1611.89 o
  -4  10  40      534.94      276.15    953.01 <
  -1  10  40    23782.03    25675.92   2344.69 o
   2  10  40      304.28      702.63   1937.88 <
 -12  11  40      135.46     -156.38   1484.02 <
  -9  11  40    15141.68    16444.56   1757.48 o
  -6  11  40      265.21      343.82    877.85 <
  -3  11  40     5107.80     3820.97   1500.35 o
   0  11  40      482.89     1594.77   1672.80 <
 -11  12  40     1528.60     1707.11   1659.88 <
  -8  12  40     1858.18     2501.06   1124.93 o
  -5  12  40      138.71     1962.42   1653.72 <
  -2  12  40     3749.32     4397.15   1527.43 o
 -10  13  40      704.36     -335.17   1395.05 <
  -7  13  40       33.33    -2169.76   1528.07 <
  -4  13  40      215.74      248.73   1258.03 <
   0   1  41     1518.10     1901.12    534.82 o
  -2   2  41     7851.49     7676.87    742.90 o
   1   2  41    13668.52     9111.55    870.51 o
  -4   3  41   216298.64   221683.31   7320.92 o
  -1   3  41   161640.59   179191.92   6792.89 o
   2   3  41   119765.30   110806.02   4443.57 o
  -6   4  41    71470.09    80312.96   3094.25 o
  -3   4  41   362579.94   381206.69  13031.24 o
   0   4  41    67619.02    73204.91   2828.35 o
   3   4  41    22690.10    23768.75   1479.65 o
  -8   5  41   260356.34   276638.09  13615.97 o
  -5   5  41     1176.13     1863.93    684.05 o
  -2   5  41   453551.31   481379.50  16055.53 o
   1   5  41     7117.18     9285.24   1161.21 o
   4   5  41   187695.91   200909.64  10212.09 o
 -10   6  41     9564.42     7412.84   1383.84 o
  -7   6  41    50882.53    48634.48   2795.01 o
  -4   6  41    39757.36    40859.08   1901.79 o
  -1   6  41    33479.18    31311.19   2059.00 o
   2   6  41    12726.89    11804.00   1395.05 o
   5   6  41     2877.20     1335.21   1176.78 <
 -12   7  41     1955.39      812.45   1145.29 <
  -9   7  41    31882.05    34607.77   2517.92 o
  -6   7  41    29807.08    28734.30   1649.93 o
  -3   7  41     4492.24     5209.56    892.32 o
   0   7  41     1117.78     1762.33   1143.63 <
   3   7  41    68451.69    76892.49   5398.85 o
   6   7  41     1976.76      539.55   1207.75 <
 -11   8  41    28398.89    18569.31   2472.48 o
  -8   8  41     2155.13     2844.01    765.41 o
  -5   8  41    21878.13    15697.04   1214.39 o
  -2   8  41     2496.56     2418.81   1001.49 o
   1   8  41     3131.78     4366.98   1764.63 o
   4   8  41    12919.00     9910.77   2252.45 o
 -13   9  41     3373.72      -49.21   1106.10 <
 -10   9  41   237246.59   248700.06  18806.46 o
  -7   9  41     6431.11     5955.25    908.41 o
  -4   9  41   284450.56   325039.12  19636.70 o
  -1   9  41    39331.61    44616.27   3118.06 o
   2   9  41    46483.04    49512.13   5763.55 o
 -12  10  41    15909.11    14754.23   1832.42 o
  -9  10  41   107986.91   117170.97   6778.67 o
  -6  10  41   121972.38   133466.64   8421.25 o
  -3  10  41    62083.23    69487.12   4979.34 o
   0  10  41    84722.16    89922.95   9417.97 o
   3  10  41     1935.21     2941.52   2381.68 <
 -11  11  41     3509.63     3758.65   1290.40 o
  -8  11  41   197820.27   210733.80  15903.62 o
  -5  11  41     1560.77     1370.55    921.34 <
  -2  11  41    97584.85   102315.73  10609.71 o
   1  11  41    11871.26    11280.79   2716.16 o
 -10  12  41    23785.92    26744.25   3085.07 o
  -7  12  41    19981.41    18665.81   2777.13 o
  -4  12  41    28505.72    30716.80   4288.76 o
  -1  12  41     1514.56     1507.32   2111.81 <
  -9  13  41    12241.56    10879.15   2128.07 o
  -6  13  41     2526.06     2846.47   1465.15 <
  -3  13  41     1232.48       46.53   1468.56 <
   0   0  42     5813.31     6721.84    986.94 o
   1   1  42     6368.40     6226.68    850.70 o
  -1   2  42    34586.19    35965.61   1818.68 o
   2   2  42    61949.62    63351.95   3145.29 o
  -3   3  42     2458.73     2823.98    532.02 o
   0   3  42     3559.85     3774.57    874.03 o
   3   3  42     1891.25     1357.61    812.85 <
  -5   4  42     4204.10     2678.87    667.92 o
  -2   4  42    66313.50    69465.27   2749.48 o
   1   4  42     2706.92     2817.48    797.72 o
   4   4  42    31268.92    33241.41   2003.77 o
  -7   5  42     6796.40     8473.28    985.32 o
  -4   5  42    13097.94    11031.81    850.10 o
  -1   5  42     7013.38     5883.48    827.30 o
   2   5  42    17230.28    20920.48   1842.26 o
   5   5  42      226.84      429.52   1180.75 <
  -9   6  42    11209.55     8911.09   1269.54 o
  -6   6  42      312.78      663.59    563.66 <
  -3   6  42     6210.77     6023.37    880.43 o
   0   6  42      690.63      706.33   1066.35 <
   3   6  42     3072.30     2268.83   1172.06 <
   6   6  42      363.34      395.29   1129.41 <
 -11   7  42       74.39     -558.14   1016.01 <
  -8   7  42      937.99     1197.21    852.03 <
  -5   7  42      515.44      165.50    606.95 <
  -2   7  42     2830.47     1866.88    882.39 o
   1   7  42      450.79     1098.30   1129.43 <
   4   7  42      370.81     1228.29   1223.84 <
 -13   8  42     4494.41     4018.62   1586.30 o
 -10   8  42    12533.74    12730.42   1617.83 o
  -7   8  42    10902.10     9869.81    972.30 o
  -4   8  42    22161.39    26658.64   1786.45 o
  -1   8  42     4612.12     3743.08   1122.55 o
   2   8  42    11055.56     9078.47   1710.67 o
   5   8  42      391.64    -1511.28   1856.51 <
 -12   9  42     1221.09      459.95   1115.51 <
  -9   9  42     2929.64     3503.71   1134.83 o
  -6   9  42     1951.65      890.97    704.37 <
  -3   9  42     1115.45     1316.45   1147.79 <
   0   9  42     2932.26     3757.57   1477.98 o
   3   9  42      251.80     -295.31   1354.07 <
 -11  10  42      127.40     1776.22   1363.83 <
  -8  10  42    12233.54    10592.69   1188.89 o
  -5  10  42       20.29      612.60    875.10 <
  -2  10  42    14216.15    16824.28   1783.19 o
   1  10  42      263.64     -820.76   1284.35 <
 -10  11  42      133.01      884.69   1207.08 <
  -7  11  42      903.08     1813.90    973.34 <
  -4  11  42      199.93     -344.63   1303.21 <
  -1  11  42     2681.11     2438.82   1987.40 <
  -9  12  42     6271.05     3522.03   1398.62 o
  -6  12  42       53.81    -1262.83   1260.09 <
  -3  12  42     1129.40     -410.69   1467.17 <
  -8  13  42      360.69     -260.30   1432.14 <
  -5  13  42     2134.75      658.46   1077.35 <
  -1   1  43   106883.29   117818.16   5026.34 o
  -3   2  43    54437.76    58281.11   3346.82 o
   0   2  43    70139.10    74769.10   2547.03 o
  -5   3  43   189334.20   208474.28   8898.07 o
  -2   3  43     8209.69     7816.66    840.67 o
   1   3  43    28085.96    26850.27   1639.27 o
  -7   4  43    66506.93    70119.23   3656.08 o
  -4   4  43      776.76      452.75    591.68 <
  -1   4  43   142503.75   156083.69   6752.81 o
   2   4  43     2108.34     1443.82   1308.30 <
  -9   5  43   124535.77   135161.11   8728.52 o
  -6   5  43    25650.64    21182.10   1429.39 o
  -3   5  43    16774.53    13104.88   1062.77 o
   0   5  43   208067.80   214366.78  11133.42 o
   3   5  43    65490.22    67022.30   3867.36 o
 -11   6  43    87886.87    91211.13   7889.48 o
  -8   6  43    20550.95    20537.07   1584.33 o
  -5   6  43   140221.91   153011.38   6206.09 o
  -2   6  43      733.73      528.62    802.69 <
   1   6  43    44211.91    43031.63   2834.72 o
   4   6  43     3451.34     4617.24   1350.06 o
 -13   7  43     8608.85     7400.26   1610.39 o
 -10   7  43     4225.58     3274.23   1273.27 o
  -7   7  43    28929.88    27282.04   1688.22 o
  -4   7  43     8527.40     6303.54    861.15 o
  -1   7  43     4345.79     3907.30   1202.95 o
   2   7  43     1417.87     4904.85   1415.38 o
   5   7  43     2699.93     3877.20   1336.11 o
 -12   8  43     4909.23     2946.30   1328.14 o
  -9   8  43     8856.34     9824.60   1409.43 o
  -6   8  43    44420.14    44227.50   2760.14 o
  -3   8  43   143726.62   158933.95   9135.15 o
   0   8  43    87526.66    99004.41   6061.86 o
   3   8  43   127362.02   150276.56  15368.08 o
 -11   9  43    46557.38    48089.71   4030.24 o
  -8   9  43     2180.96     1135.67    856.37 <
  -5   9  43    19691.38    16893.25   1512.81 o
  -2   9  43    17835.95    19962.11   1988.41 o
   1   9  43    10991.05     9904.39   1879.89 o
 -10  10  43     4282.86     2868.25   1302.94 o
  -7  10  43    57929.04    62302.46   4589.44 o
  -4  10  43      803.58     1928.74   1174.42 <
  -1  10  43   123952.08   141794.39  11733.14 o
   2  10  43      863.06      863.50   1986.46 <
  -9  11  43    20308.26    19402.77   2519.85 o
  -6  11  43    19491.64    17866.49   2089.52 o
  -3  11  43    21396.55    20280.05   2523.89 o
   0  11  43    37294.71    30227.59   5875.85 o
  -8  12  43    14830.05    14388.63   2043.55 o
  -5  12  43    18008.94    25532.27   2681.68 o
  -2  12  43     8981.85     7453.54   2432.95 o
  -7  13  43     8111.14     6124.51   1818.82 o
   0   1  44    40458.65    40721.66   2520.17 o
  -2   2  44    26394.96    28347.17   1719.34 o
   1   2  44    10863.17    11132.32    914.95 o
  -4   3  44    30566.94    32388.87   1538.24 o
  -1   3  44     5146.92     6487.42    846.51 o
   2   3  44    19476.08    19336.60   1519.78 o
  -6   4  44     2799.04     2337.40    784.37 o
  -3   4  44     2920.82     2177.60    652.70 o
   0   4  44     4104.78     4666.85    749.47 o
   3   4  44     5051.98     2811.48    852.07 o
  -8   5  44     1065.69     2012.79   1039.91 <
  -5   5  44    34346.89    33631.86   1853.93 o
  -2   5  44     2018.76      721.63    687.16 <
   1   5  44    20688.84    22752.58   1480.48 o
   4   5  44      528.94     1354.82    935.59 <
 -10   6  44     1190.35     2060.88   1116.15 <
  -7   6  44    14234.43    13386.80   1075.06 o
  -4   6  44    13979.43    14643.25   1138.72 o
  -1   6  44    17676.35    16148.99   1458.35 o
   2   6  44     5909.09     3884.56   1012.22 o
   5   6  44     5525.03     5147.05   1471.71 o
 -12   7  44     3147.18     1660.91   1454.88 <
  -9   7  44     1610.09     2683.53   1000.93 o
  -6   7  44     5433.95     4694.03    683.61 o
  -3   7  44     1479.38     1497.73    971.69 <
   0   7  44    10143.69     6540.58   1293.83 o
   3   7  44     4967.21     3422.74   1637.29 o
   6   7  44     2329.46     1352.35   1353.72 <
 -11   8  44     2096.74     1435.33   1367.91 <
  -8   8  44    11233.46     9889.28   1154.22 o
  -5   8  44     6497.18     6260.89   1002.02 o
  -2   8  44    14633.04    15231.33   1495.02 o
   1   8  44      713.23      499.58   1234.93 <
   4   8  44     4000.27     2844.67   1684.14 <
 -10   9  44     5565.71     5218.21   1280.34 o
  -7   9  44     1151.98      906.09    764.43 <
  -4   9  44     6680.62     5857.15   1129.40 o
  -1   9  44     1507.96     2785.66   1208.03 o
   2   9  44       35.21     1604.74   1315.21 <
 -12  10  44      322.99     -875.72   1450.29 <
  -9  10  44      398.34     1519.51   1155.96 <
  -6  10  44     1845.06     2009.39    849.34 o
  -3  10  44     2045.67      286.28   1034.31 <
   0  10  44      475.32     1994.49   1635.15 <
 -11  11  44    10818.96     4722.22   1832.36 o
  -8  11  44      376.08     1004.22    994.64 <
  -5  11  44    12704.12     9949.29   1357.90 o
  -2  11  44      220.41     -842.61   1236.19 <
 -10  12  44      796.26      606.10   1581.12 <
  -7  12  44      272.75     1851.82   1676.32 <
  -4  12  44      489.83      942.06   1252.31 <
  -6  13  44     3235.07     2156.58   1237.22 <
   0   0  45     5972.73     6603.99   1119.99 o
   1   1  45    71155.25    80181.88   3797.70 o
  -1   2  45    11235.98     8446.46    891.72 o
   2   2  45    14170.18    11136.08   1160.04 o
  -3   3  45    47476.39    50144.68   2431.34 o
   0   3  45    46587.70    50341.24   2418.34 o
   3   3  45    40289.93    41697.19   2167.09 o
  -5   4  45    46010.99    48635.38   2670.54 o
  -2   4  45   138162.34   150496.81   7967.38 o
   1   4  45    30041.93    31920.27   2138.29 o
   4   4  45    43896.31    42614.43   2861.63 o
  -7   5  45     1907.56     1832.72    770.36 o
  -4   5  45     4236.42     4119.93    699.41 o
  -1   5  45     2364.53     1353.36    676.68 <
   2   5  45     3985.30     2584.84   1168.97 o
   5   5  45     2183.86     2524.70   1221.49 o
  -9   6  45    38700.66    41205.80   3035.22 o
  -6   6  45     8063.26     7862.64    825.04 o
  -3   6  45    29249.32    26981.59   1820.82 o
   0   6  45     4783.99     5264.81   1160.57 o
   3   6  45    24430.45    26321.06   2837.35 o
   6   6  45    11510.37    10878.15   1805.67 o
 -11   7  45     1584.89     1136.72   1059.53 <
  -8   7  45     7537.92     5248.56    960.32 o
  -5   7  45     7366.59     5536.20    688.82 o
  -2   7  45    28294.45    31066.58   2094.35 o
   1   7  45     4744.94     5342.33   1671.00 o
   4   7  45     4707.49     4681.59   1665.89 o
 -10   8  45     1395.45      221.58    921.50 <
  -7   8  45      706.43      220.88    779.23 <
  -4   8  45     3727.49     1663.87   1217.02 <
  -1   8  45     6003.36     2451.86   1112.71 o
   2   8  45     2065.45     3535.23   1455.86 o
 -12   9  45    15608.99    10293.21   1703.22 o
  -9   9  45    23955.09    24689.37   2096.72 o
  -6   9  45    16258.87    14005.74   1409.06 o
  -3   9  45    13568.29    15124.39   1619.07 o
   0   9  45    15069.27    12808.32   2224.34 o
   3   9  45     8956.58     7791.09   1821.66 o
 -11  10  45     1614.36      296.26   1364.28 <
  -8  10  45    18759.54    21814.21   2194.12 o
  -5  10  45     6618.47     6850.93   1143.87 o
  -2  10  45    22231.85    25278.38   2557.10 o
   1  10  45     1369.71     2181.55   1431.25 <
 -10  11  45     3416.90     -221.39   1550.44 <
  -7  11  45    15540.31    15778.59   1845.96 o
  -4  11  45     4264.91     5442.02   1096.95 o
  -1  11  45    12982.10    11916.29   2748.41 o
  -9  12  45     6285.35     3899.98   2464.04 <
  -6  12  45      904.85       24.95   1224.09 <
  -3  12  45     1100.63     1529.42   1705.13 <
  -1   1  46    25837.30    29618.38   1792.24 o
  -3   2  46    35978.58    36345.96   2320.07 o
   0   2  46     3028.13     3187.83    655.83 o
  -5   3  46     7252.28     5711.99    824.65 o
  -2   3  46    61151.05    61680.09   3352.91 o
   1   3  46    52111.59    53813.81   2680.12 o
  -7   4  46    65688.53    66870.92   3864.95 o
  -4   4  46    18571.75    19343.59   1100.54 o
  -1   4  46   171881.38   192641.55   7796.86 o
   2   4  46     9134.71     8799.41   1792.04 o
  -9   5  46   111025.27   110382.23   8639.30 o
  -6   5  46     3864.95     3518.96    648.81 o
  -3   5  46    45963.75    44517.02   2642.45 o
   0   5  46    43208.76    46263.43   3106.24 o
   3   5  46      524.83     1793.56   1392.48 <
 -11   6  46    23167.80    23854.92   2489.39 o
  -8   6  46     7509.02     6518.34   1128.92 o
  -5   6  46    45892.43    53877.17   3048.82 o
  -2   6  46    37060.27    40296.00   2137.22 o
   1   6  46    38889.68    50439.20   3531.65 o
   4   6  46    11439.45    11495.30   1708.96 o
 -10   7  46    10095.77    10340.35   1507.22 o
  -7   7  46    34831.78    35578.36   2496.18 o
  -4   7  46    19692.33    17887.59   1622.04 o
  -1   7  46     4222.21     5457.66   1075.80 o
   2   7  46    20135.84    27200.00   2674.02 o
   5   7  46     2437.63     2701.00   1609.26 <
 -12   8  46     3334.70     3867.44   1192.16 o
  -9   8  46    17674.27    15535.70   1749.25 o
  -6   8  46     3883.45     2909.81    852.08 o
  -3   8  46      690.01     1033.86    966.44 <
   0   8  46     7293.65     6875.89   1191.35 o
   3   8  46      382.68     -183.44   1465.48 <
 -11   9  46     5052.02     3717.62   1195.18 o
  -8   9  46     7164.39     6569.93   1386.45 o
  -5   9  46    31873.47    29447.36   2502.07 o
  -2   9  46    27090.24    30262.16   2745.89 o
   1   9  46    30298.83    23210.52   3559.96 o
 -10  10  46      189.25      712.88   1275.86 <
  -7  10  46    35934.90    34168.93   3247.13 o
  -4  10  46     1764.27     3117.42   1206.37 o
  -1  10  46    81528.55    90560.87   7658.07 o
  -9  11  46    21847.75    18826.86   3190.66 o
  -6  11  46     1956.69     2935.21   1045.51 o
  -3  11  46      126.68     -341.54   1230.31 <
  -8  12  46    34363.72    27322.36   4940.76 o
  -5  12  46    19478.38    16302.67   2764.28 o
   0   1  47    11592.56    10710.02    985.26 o
  -2   2  47      570.73      774.45    811.41 <
   1   2  47     2079.87     1489.88    682.66 o
  -4   3  47     2863.92     4710.31    868.43 o
  -1   3  47     1419.50     2727.66    871.47 o
   2   3  47     2904.18     1120.37    777.93 <
  -6   4  47     1326.44     2024.63    864.13 o
  -3   4  47     1874.01      853.25    721.19 <
   0   4  47      544.89      698.48    771.03 <
   3   4  47      410.07      107.44    921.44 <
  -8   5  47     3053.63     2340.50   1079.91 o
  -5   5  47     3573.96     3425.43    694.46 o
  -2   5  47     3488.89     2782.52    782.10 o
   1   5  47     2668.70     5395.23   1206.28 o
   4   5  47     4659.02     5731.34   1662.88 o
 -10   6  47     1634.43     1157.29   1188.09 <
  -7   6  47     2439.30     2476.57    798.16 o
  -4   6  47      444.06      583.77    705.25 <
  -1   6  47     1069.82     3043.60   1249.12 o
   2   6  47      165.69     1475.36   1114.30 <
   5   6  47       42.11     1064.72   1258.77 <
 -12   7  47      990.67      -93.43   1430.56 <
  -9   7  47     4006.73     2066.23   1019.77 o
  -6   7  47     6385.23     7245.54    810.57 o
  -3   7  47     1926.03     3054.43   1151.96 o
   0   7  47    10151.94     9417.80   1458.60 o
   3   7  47      740.74      519.52   1397.04 <
 -11   8  47     2773.99     3498.34   1359.04 o
  -8   8  47      482.22     1388.41   1067.40 <
  -5   8  47     1758.74     2006.52   1079.38 <
  -2   8  47      334.83     2176.64   1190.65 <
   1   8  47     3645.59     3238.96   1334.31 o
   4   8  47     1930.63     2310.08   1737.86 <
 -10   9  47     4091.02     5445.85   1318.86 o
  -7   9  47     1199.70     -173.77    948.91 <
  -4   9  47     7173.29     6371.95   1260.16 o
  -1   9  47     2831.65     1365.30   1119.33 <
   2   9  47     6563.38     8061.89   1903.29 o
  -9  10  47     1203.21       28.39   1395.98 <
  -6  10  47     1334.01      718.91    990.60 <
  -3  10  47      106.31     -174.87   1312.04 <
   0  10  47      365.89    -1539.69   1166.32 <
  -8  11  47     4137.64     4715.98   1763.70 o
  -5  11  47       58.21     -492.49    951.44 <
  -2  11  47     5687.99     5295.05   1569.98 o
  -7  12  47      211.92      773.72   1572.42 <
  -4  12  47      403.49      -57.82   1289.26 <
   0   0  48   321069.25   339976.34  31282.58 o
   1   1  48   156188.39   175058.00  13023.84 o
  -1   2  48    46280.16    45022.49   2702.44 o
   2   2  48    99688.47    98193.77   6068.96 o
  -3   3  48    49039.03    54920.31   3114.06 o
   0   3  48    41260.11    46050.42   2718.32 o
   3   3  48    44046.27    50793.05   3499.20 o
  -5   4  48   158100.33   190634.98   7982.49 o
  -2   4  48   390960.84   437870.50  21812.99 o
   1   4  48    71149.02    77879.80   5151.93 o
   4   4  48   118093.98   134434.70   8625.13 o
  -7   5  48      530.25     1594.81    777.39 o
  -4   5  48    22466.04    18069.42   1317.52 o
  -1   5  48     5901.43     3094.44    881.36 o
   2   5  48    51202.48    50830.26   3898.31 o
   5   5  48     5409.57     5297.52   1374.49 o
  -9   6  48    60142.20    61935.17   5690.94 o
  -6   6  48   144337.52   154344.30   8111.45 o
  -3   6  48    27037.38    27723.61   2203.99 o
   0   6  48   168593.88   177858.30  12692.43 o
   3   6  48    28886.33    31620.98   3098.90 o
   6   6  48    19037.29    12153.42   2415.55 o
 -11   7  48     9354.29     6068.22   1655.96 o
  -8   7  48    12505.59    12808.96   1374.07 o
  -5   7  48     1979.63     2204.29    865.50 o
  -2   7  48    91168.75    95477.55   6398.99 o
   1   7  48     2147.62     1859.32   1434.27 <
   4   7  48    26459.50    27933.23   3413.59 o
 -10   8  48    40185.26    38088.56   3451.77 o
  -7   8  48    28220.81    24166.80   2100.60 o
  -4   8  48    94504.33   102305.27   7721.76 o
  -1   8  48      565.62     -102.65   1227.30 <
   2   8  48    63685.98    61411.22   7023.06 o
  -9   9  48    48169.96    56082.98   4733.58 o
  -6   9  48    13429.34    14159.06   1530.43 o
  -3   9  48    24603.97    23621.76   2264.57 o
   0   9  48    15930.21    18392.12   2465.24 o
  -8  10  48    48500.71    60045.23   5302.54 o
  -5  10  48    30911.30    33726.90   2898.30 o
  -2  10  48    49915.19    49696.27   6034.02 o
  -7  11  48    31381.16    34340.66   3453.45 o
  -4  11  48     2582.73     -312.42    991.50 <
  -6  12  48    66481.02    48724.39   6446.92 o
  -1   1  49    24279.13    29612.71   1876.04 o
  -3   2  49     9777.43    11403.21   1098.84 o
   0   2  49      604.64      187.54    673.83 <
  -5   3  49     8154.06     7452.92   1102.64 o
  -2   3  49     1425.47     2317.48    986.47 o
   1   3  49      500.66     1647.54    820.01 o
  -7   4  49     2963.28     2664.96   1119.78 o
  -4   4  49      403.17     2281.64   1223.81 <
  -1   4  49      152.81      151.61    790.54 <
   2   4  49      662.65     2181.00   1226.98 <
  -9   5  49     2123.22      298.42   1055.08 <
  -6   5  49     3298.95     2531.00    755.31 o
  -3   5  49     1103.61      919.68    782.58 <
   0   5  49     8193.32     8984.71   1167.28 o
   3   5  49     1249.68     1892.19   1241.29 <
 -11   6  49     6200.87     3607.00   1447.11 o
  -8   6  49     2781.28     1518.38   1047.16 <
  -5   6  49    25173.07    26460.02   1798.15 o
  -2   6  49     4174.07     5221.05   1158.10 o
   1   6  49    45762.45    53216.54   4864.08 o
   4   6  49     3341.61     1174.44   1481.73 <
 -10   7  49     1688.08      519.51   1361.40 <
  -7   7  49    31482.54    28072.84   2349.21 o
  -4   7  49      504.03       12.66   1018.82 <
  -1   7  49     8574.63     7852.68   1273.96 o
   2   7  49     2907.63     3256.12   1374.37 o
  -9   8  49     5335.14     2907.76   1409.05 o
  -6   8  49     1021.59      401.66    952.14 <
  -3   8  49     8898.71    11928.71   1572.49 o
   0   8  49     2647.08     3040.57   1907.07 <
   3   8  49     4716.79     5033.68   1953.17 o
 -11   9  49     2409.96     2391.82   1158.78 o
  -8   9  49     2091.83     2068.85   1519.58 <
  -5   9  49      596.75      -79.72    887.89 <
  -2   9  49     2652.22     3026.44   1113.62 o
   1   9  49     1409.75     1783.60   1444.81 <
 -10  10  49      116.98       36.62   1351.17 <
  -7  10  49      394.41      797.26   1542.51 <
  -4  10  49     1217.55     2383.42   1314.69 <
  -1  10  49      901.41     1509.04   1576.10 <
  -9  11  49      578.83     -439.99   1777.07 <
  -6  11  49     1732.29      630.60   1027.29 <
  -3  11  49      435.66     -483.30   1106.48 <
   0   1  50   318707.88   351348.00  22718.19 o
  -2   2  50    12356.97    11990.02   1163.60 o
   1   2  50     5208.15     3105.10    808.71 o
  -4   3  50    11782.89    10456.91   1011.27 o
  -1   3  50    39417.68    46140.03   3373.14 o
   2   3  50    32140.95    31780.31   2889.49 o
  -6   4  50    26920.94    31360.10   2409.97 o
  -3   4  50    71474.30    82900.27   5593.89 o
   0   4  50    96939.00   106731.39   7725.34 o
   3   4  50    56061.75    59124.35   4784.57 o
  -8   5  50     4322.02     2188.72    913.30 o
  -5   5  50    16254.38    15671.07   1225.59 o
  -2   5  50     2517.02     1235.20    936.28 <
   1   5  50   142083.50   162192.84  12306.85 o
   4   5  50     9032.76     9582.30   1752.52 o
 -10   6  50    34730.68    31028.47   3458.85 o
  -7   6  50   171334.19   178890.17  11871.77 o
  -4   6  50    88839.59    94962.25   6181.50 o
  -1   6  50    91480.88    99189.19   6356.76 o
   2   6  50    29096.15    26439.17   3175.08 o
   5   6  50     1816.45    -1439.29   1510.81 <
  -9   7  50    13488.89    12310.99   1462.21 o
  -6   7  50   347968.31   384921.56  28667.43 o
  -3   7  50    10112.21     8339.89   1467.35 o
   0   7  50   223965.66   246159.39  22122.75 o
   3   7  50    15414.91    13122.05   2335.98 o
 -11   8  50    17634.03    10092.72   1685.19 o
  -8   8  50    14368.98    11793.23   1644.73 o
  -5   8  50    36495.81    42249.69   2974.14 o
  -2   8  50    23601.21    23234.54   2044.18 o
   1   8  50     1660.94     1998.29   1544.74 <
 -10   9  50    16048.62    10977.01   1872.24 o
  -7   9  50    39806.67    38271.55   4104.33 o
  -4   9  50    13254.92    12736.35   1838.33 o
  -1   9  50    16243.91    15092.03   1874.01 o
  -9  10  50    18541.89    21934.74   2885.69 o
  -6  10  50    39211.15    36730.35   3212.55 o
  -3  10  50    19637.01    15967.28   1943.47 o
  -8  11  50    18265.08    13957.10   2391.92 o
  -5  11  50     1170.73     1344.38    927.27 <
   0   0  51     6661.51     6310.36   2469.70 o
   1   1  51    17535.23    17742.35   1541.82 o
  -1   2  51    11464.86    14272.73   1437.72 o
   2   2  51    16719.72    16282.30   1431.71 o
  -3   3  51     1393.48      966.34    786.35 <
   0   3  51     2662.86     2956.40    861.50 o
   3   3  51      293.33     -356.91    982.11 <
  -5   4  51    14970.37    14539.05   1237.50 o
  -2   4  51    11773.97    10913.37   1185.16 o
   1   4  51    14341.00    12962.03   1814.81 o
   4   4  51     9130.58     6315.25   1445.58 o
  -7   5  51     1456.84     -137.40    807.65 <
  -4   5  51     5761.39     6863.89    947.27 o
  -1   5  51     2975.53     1474.45    918.29 <
   2   5  51     4161.28     3360.13   1278.04 o
   5   5  51      275.38      504.59   1663.60 <
  -9   6  51     2121.03     1094.82   1458.62 <
  -6   6  51     3153.35     2163.21    848.79 o
  -3   6  51     1089.47     1087.63    938.07 <
   0   6  51     2813.28     3543.79   1118.77 o
   3   6  51      282.69     -556.44   1597.12 <
  -8   7  51     4738.05     6246.70   1797.97 o
  -5   7  51    10466.09     9497.81   1261.74 o
  -2   7  51     5940.46     3735.19   1097.74 o
   1   7  51     5922.04    10893.96   1665.60 o
 -10   8  51     1055.35    -1786.36   1237.66 <
  -7   8  51     1140.76     3097.17   1294.96 o
  -4   8  51     4691.49     4513.55   1309.32 o
  -1   8  51      943.47     2660.66   1234.23 o
   2   8  51     1446.96      924.44   1317.21 <
  -9   9  51       14.29     2295.44   1826.56 <
  -6   9  51      328.49      553.60   1150.32 <
  -3   9  51      687.42     1241.97   1269.35 <
   0   9  51      128.50    -2752.64   1410.37 <
  -8  10  51     3696.50     3132.25   1511.54 o
  -5  10  51     3425.92     3026.81   1145.83 o
  -2  10  51     2621.47     3422.91   1297.58 o
  -1   1  52     3400.13     7054.90   1250.74 o
  -3   2  52    94492.73   112273.51   6452.01 o
   0   2  52     5043.27     4563.13    949.50 o
  -5   3  52    49513.03    52496.90   3403.43 o
  -2   3  52     7897.73     4050.97    953.83 o
   1   3  52     3047.54     2368.35   1242.85 <
  -7   4  52    15606.88    13105.78   1821.41 o
  -4   4  52     4213.15     3651.63    773.43 o
  -1   4  52     3549.10     3615.89   1012.34 o
   2   4  52    30444.39    34421.73   2920.45 o
  -9   5  52     7174.04     7112.87   1845.46 o
  -6   5  52     7349.12     9719.09   1302.39 o
  -3   5  52     7881.89     4629.10   1136.95 o
   0   5  52      916.70      573.54   1199.10 <
   3   5  52     4963.64     1203.19   1197.76 <
  -8   6  52     1013.07     1500.16   1226.75 <
  -5   6  52    18060.26    20415.46   1915.42 o
  -2   6  52     9263.18     9472.66   1339.21 o
   1   6  52    60166.59    63545.86   6135.79 o
   4   6  52     5109.30     4659.00   1915.96 o
 -10   7  52     2794.73     1837.81   1236.84 <
  -7   7  52    11375.65    11912.70   1808.01 o
  -4   7  52    24515.96    24257.46   2281.78 o
  -1   7  52    14139.42    10622.35   1322.57 o
   2   7  52    53189.84    49413.66   6801.38 o
  -9   8  52    36152.23    29481.69   3670.49 o
  -6   8  52     1336.70     1415.36    954.75 <
  -3   8  52    56116.32    58346.10   4992.73 o
   0   8  52      219.20     2033.23   1551.70 <
  -8   9  52     2754.34     3953.46   1659.93 o
  -5   9  52     1644.12     1659.40   1004.60 <
  -2   9  52    12291.40     9746.06   1510.58 o
  -7  10  52      392.84      728.38   1589.15 <
  -4  10  52    20495.79    19066.60   2044.62 o
   0   1  53     4334.31     2834.72   1352.88 o
  -2   2  53     4066.20     2941.20   1052.92 o
   1   2  53    17855.97    18512.22   1908.04 o
  -4   3  53    23947.30    26782.40   1909.14 o
  -1   3  53     5366.85     5908.92   1033.31 o
   2   3  53    27690.74    29326.85   2584.81 o
  -6   4  53      937.01      791.82    879.39 <
  -3   4  53     5483.80     3976.14    820.96 o
   0   4  53      848.18      395.25   1247.36 <
   3   4  53     8056.16     9531.71   1835.43 o
  -8   5  53     1384.96    -1010.66   1283.49 <
  -5   5  53     2946.25     4728.17   1106.43 o
  -2   5  53     2469.27     2693.19   1080.75 o
   1   5  53     3585.00     3527.09   1257.72 o
   4   5  53     4380.40     6228.32   2004.34 o
 -10   6  53     3458.53     3490.96   1518.76 o
  -7   6  53     6598.66     5272.54   1403.37 o
  -4   6  53     4735.34     6137.70   1051.98 o
  -1   6  53      448.13     2666.24   1430.62 <
   2   6  53     1489.98     2508.38   1393.69 <
  -9   7  53     1299.61     1244.81   1696.53 <
  -6   7  53    14674.68    15209.77   1729.15 o
  -3   7  53     7956.69     5592.71   1155.33 o
   0   7  53     6488.16     6808.45   1498.89 o
   3   7  53    11915.70    10424.69   2168.30 o
  -8   8  53     5114.26     4578.46   1521.71 o
  -5   8  53     7896.00     4579.44   1202.52 o
  -2   8  53     7286.66     5351.02   1343.14 o
   1   8  53      462.56    -1039.23   1528.58 <
  -7   9  53    12331.47    10656.25   2014.69 o
  -4   9  53    11522.98    12209.42   1526.73 o
  -1   9  53     6290.92     7555.05   1557.90 o
  -6  10  53      870.42     2825.00   1179.54 o
  -3  10  53     1423.77     1736.25   1390.77 <
   0   0  54    25706.18    23478.17   4474.06 o
   1   1  54     1630.20     4181.35   1043.46 o
  -1   2  54      492.37     2301.81   1216.09 <
   2   2  54     1377.88     3268.47   1073.98 o
  -3   3  54    12844.95    14223.13   1440.01 o
   0   3  54    15930.12    17227.34   2314.99 o
   3   3  54     7703.55     6662.12   1039.55 o
  -5   4  54      393.90      639.26    996.54 <
  -2   4  54     2480.28     3101.29   1257.56 o
   1   4  54      404.78     1334.90   1330.45 <
   4   4  54     2506.06     3755.03   1337.34 o
  -7   5  54     3947.34     2923.73   1169.42 o
  -4   5  54      638.45      221.42    834.36 <
  -1   5  54     1184.38       82.82   1162.22 <
   2   5  54      828.26     1735.18   1453.86 <
   5   5  54     2552.25     2887.89   1780.29 <
  -9   6  54     1662.30      185.81   1232.25 <
  -6   6  54     7343.52     8252.49   1595.51 o
  -3   6  54     4573.19     3959.79   1282.55 o
   0   6  54     6935.90     6002.79   1394.86 o
   3   6  54      282.63     -949.99   1932.84 <
  -8   7  54      392.52     1059.46   1601.52 <
  -5   7  54      484.47     1842.06    916.07 o
  -2   7  54       70.45     1988.58   1674.77 <
   1   7  54      223.66      333.64   1632.59 <
  -7   8  54      953.15      464.75   1417.52 <
  -4   8  54     1064.70     2229.03   1112.97 o
  -1   8  54     1239.03     2310.46   1198.18 <
  -6   9  54     1223.07     -511.89   1219.85 <
  -3   9  54      666.34     1419.25   1079.07 <
  -5  10  54     1932.52     1275.48   1000.41 <
  -1   1  55    16146.68    14291.97   2212.80 o
  -3   2  55    49527.64    57105.02   3891.49 o
   0   2  55    10363.91     8152.82   1540.60 o
  -5   3  55    53714.20    56598.41   5251.99 o
  -2   3  55    84502.83    86226.49   7866.83 o
   1   3  55     6654.27     4151.88   1545.86 o
  -7   4  55    91964.28    92279.88   8574.36 o
  -4   4  55     1672.69     2132.45    869.13 o
  -1   4  55    81334.92    85062.05   8744.04 o
   2   4  55     4370.46     3264.31   1096.97 o
  -9   5  55    37277.90    30595.38   3999.46 o
  -6   5  55      839.41     -752.87   1044.72 <
  -3   5  55    60713.39    62946.95   6659.48 o
   0   5  55     3926.05     3120.50   1411.78 o
   3   5  55    17683.53    15311.35   2216.76 o
  -8   6  55    10496.70     6315.70   1610.22 o
  -5   6  55    11369.55     8472.25   1523.67 o
  -2   6  55    28798.59    27952.05   3351.97 o
   1   6  55    41527.35    42841.98   4638.58 o
  -7   7  55     9296.82     9058.28   2042.96 o
  -4   7  55    12831.37    11242.31   1427.65 o
  -1   7  55     6132.76     4137.85   1822.63 o
   2   7  55    25350.90    19898.79   2963.93 o
  -6   8  55     5842.16     2946.62   1137.84 o
  -3   8  55    55347.32    56998.76   7738.24 o
   0   8  55     6261.48     7572.21   1981.11 o
  -5   9  55     7235.71     6080.35   1257.49 o
  -2   9  55    29521.68    25416.73   3316.43 o
   0   1  56      133.48     -110.20   1005.50 <
  -2   2  56       10.50    -1014.07    852.87 <
   1   2  56     1905.47      835.92   1335.42 <
  -4   3  56     5766.69     6488.01   1251.32 o
  -1   3  56     8275.88     8803.12   1712.31 o
   2   3  56     6166.58     4800.21   1271.59 o
  -6   4  56      200.35     1580.76   1405.54 <
  -3   4  56    10593.98     8808.51   1270.62 o
   0   4  56     1859.92     1366.97   1239.00 <
   3   4  56     4497.09     6552.19   1894.64 o
  -8   5  56    10588.07     9334.45   1416.51 o
  -5   5  56       40.71     -453.13   1344.68 <
  -2   5  56    18344.62    16312.83   2355.91 o
   1   5  56      158.03       -0.34   1159.85 <
   4   5  56    11968.07    10854.24   2022.86 o
  -7   6  56       19.90     1672.18   1375.80 <
  -4   6  56      375.61     -612.26   1024.66 <
  -1   6  56      169.61     2524.01   1447.67 <
   2   6  56       26.11    -2467.56   1454.53 <
  -6   7  56      151.53     -210.14   1265.62 <
  -3   7  56      431.07     1455.41   1527.58 <
   0   7  56      134.99     -517.47   1615.03 <
  -8   8  56       75.44     -246.07   1537.01 <
  -5   8  56      999.21     -873.92   1027.72 <
  -2   8  56       78.51     -163.25   1479.18 <
  -4   9  56     7841.38     8230.61   1463.98 o
   0   0  57     4085.42     4694.01   1966.61 o
   1   1  57    55943.55    59834.27   4888.33 o
  -1   2  57    43916.67    44052.03   3865.24 o
   2   2  57   243656.58   271181.53  23615.99 o
  -3   3  57    17515.98    21652.29   2129.78 o
   0   3  57    67497.04    85057.51   7588.29 o
   3   3  57     5371.38     7346.29   1949.62 o
  -5   4  57    59211.10    53691.88   5572.93 o
  -2   4  57   108870.59   121869.99  12408.30 o
   1   4  57    34284.28    33072.57   3800.34 o
   4   4  57    50467.16    48078.64   5757.86 o
  -7   5  57     2362.89     3068.62   1426.81 o
  -4   5  57    23344.32    17071.14   2205.70 o
  -1   5  57     4431.88     5383.46   1753.48 o
   2   5  57    22658.37    18073.26   2596.42 o
  -6   6  57     1736.06     1710.18   1622.25 <
  -3   6  57    28031.60    34834.90   3402.14 o
   0   6  57     3060.98     3782.12   1629.85 o
  -8   7  57    19949.73    11721.58   2177.57 o
  -5   7  57    22259.77    19244.56   2671.30 o
  -2   7  57    24343.78    21666.05   3191.25 o
   1   7  57    13137.81    10881.29   1814.35 o
  -7   8  57    13786.59    12958.15   2660.79 o
  -4   8  57   116190.48    99559.14   9909.63 o
  -1   8  57     7651.59     4035.22   1639.37 o
  -1   1  58     1504.66      393.17    920.82 <
  -3   2  58      563.83     1932.21   1192.45 <
   0   2  58      566.86     1413.38   1254.24 <
  -5   3  58     6116.66     5951.31   1333.96 o
  -2   3  58     1834.67     2036.25   1102.31 <
   1   3  58     1316.71    -1664.79   1852.73 <
  -7   4  58     4170.55     2872.12   1451.12 <
  -4   4  58      866.65     1306.56   1351.39 <
  -1   4  58    12329.43     8455.72   1847.34 o
   2   4  58       89.59     -248.81   1107.15 <
  -6   5  58      672.07      935.74   1622.16 <
  -3   5  58     3096.14      524.60   1207.21 <
   0   5  58     5124.42     5153.09   1850.75 o
   3   5  58     1429.36     -467.19   1035.62 <
  -8   6  58     1740.66      852.58   2156.43 <
  -5   6  58     5291.34     5543.48   1922.66 o
  -2   6  58       90.18     1541.80   1530.85 <
   1   6  58     2506.80     2521.66   1315.93 <
  -7   7  58      622.65     3115.91   2110.47 <
  -4   7  58      316.66     1847.81   1275.88 <
  -1   7  58      204.25      665.11   1266.58 <
  -6   8  58     2745.24     3851.53   2710.37 <
  -3   8  58     5227.07     2993.89   1506.35 <
   0   1  59    53011.92    56315.13   6870.42 o
  -2   2  59    11782.88     8444.62   1614.15 o
   1   2  59     5979.51     7941.00   1660.46 o
  -4   3  59    56730.57    61463.25   6575.83 o
  -1   3  59     2552.14     1276.31   1277.33 <
   2   3  59    37054.18    38679.60   4290.39 o
  -6   4  59     6315.07     5235.50   1645.40 o
  -3   4  59    28054.50    21679.25   2878.29 o
   0   4  59      286.03      816.91   1535.26 <
   3   4  59      997.11     2628.43   1768.72 <
  -5   5  59    19988.47    20101.28   2622.43 o
  -2   5  59    41077.39    42079.22   4622.96 o
   1   5  59    21728.32    19270.40   2831.24 o
  -7   6  59    51262.53    43744.64   7534.35 o
  -4   6  59    48591.18    50440.36   5986.36 o
  -1   6  59    44271.91    45193.96   5760.63 o
  -6   7  59    10340.80     4686.19   2062.28 o
  -3   7  59      109.13     1407.81   1415.34 <
   0   0  60    14885.46    13045.68   4511.97 o
   1   1  60    26900.33    30677.94   3069.95 o
  -1   2  60     3617.97     2905.91   1384.40 o
   2   2  60     2719.45     4396.48   1370.44 o
  -3   3  60     7871.23    10743.51   1726.70 o
   0   3  60     3043.16     3180.35   1644.91 <
   3   3  60     7527.33     6821.45   2095.59 o
  -5   4  60    21092.80    20859.81   3096.50 o
  -2   4  60     7401.42     6631.86   1750.43 o
   1   4  60    16960.04    20175.14   2134.15 o
  -7   5  60      705.56     -868.59   1785.71 <
  -4   5  60     3531.37     4136.75   1377.21 o
  -1   5  60     1554.71     1339.00   1325.00 <
   2   5  60     2278.69       76.91   1471.79 <
  -6   6  60    13692.11    13560.65   3168.67 o
  -3   6  60     4194.57     5129.51   1233.65 o
   0   6  60    13428.67    12216.22   2380.51 o
  -5   7  60     9305.77     8225.48   1602.38 o
  -2   7  60    10041.76    12012.73   2119.43 o
  -1   1  61     4820.79     4403.86   1161.59 o
  -3   2  61    11837.77     9936.32   1621.56 o
   0   2  61     3463.40     4133.29   1421.09 o
  -5   3  61      715.91     -460.94   1092.17 <
  -2   3  61    17065.48    16323.43   2199.99 o
   1   3  61    14281.02    11582.79   1928.99 o
  -4   4  61    19855.75    20167.74   3026.70 o
  -1   4  61    41313.32    42631.45   5120.26 o
   2   4  61    11253.99     9188.17   1883.50 o
  -6   5  61     4512.82     4953.06   2305.24 o
  -3   5  61     6794.41     4064.38   1640.33 o
   0   5  61     2540.76      879.30   1653.22 <
  -5   6  61      717.95      627.65   1259.75 <
  -2   6  61    11346.31     8291.82   1954.27 o
   0   1  62     6235.26     6490.59   1505.43 o
  -2   2  62     5215.36     3836.55   1371.54 o
   1   2  62    24103.51    21420.87   2615.42 o
  -4   3  62     7864.63     6761.24   1780.06 o
  -1   3  62    24767.62    19711.16   3180.09 o
   2   3  62     9635.98     9889.43   1648.35 o
  -3   4  62    36995.75    33892.54   4814.82 o
   0   4  62    13042.52    12026.55   2104.89 o
  -5   5  62     2025.93      423.59   1210.91 <
  -2   5  62    49046.72    48509.83   6111.65 o
   0   0  63     6938.10     3732.13   1972.07 <
   1   1  63      136.46    -1350.58   1283.51 <
  -1   2  63     1497.24     2524.05   1164.66 o
   2   2  63     8631.66    10618.95   1515.82 o
  -3   3  63      107.72       11.64   1426.46 <
   0   3  63      350.62      509.24   1372.35 <
  -2   4  63     2262.46     3033.71   1735.31 <
  -1   1  64    50013.87    37808.15   5341.49 o
  -3   2  64    22500.90    20910.41   3211.80 o
   0   2  64     3386.97     3664.62   1384.15 o
  -2   3  64     3630.01     1341.44   1444.16 <
   1   3  64    17339.52    15418.68   1927.29 o
  -1   4  64    26322.51    25242.01   2946.86 o
   0   1  65     7751.57     5353.47   1288.36 o
  -2   2  65        0.38      333.00   1302.93 <
   1   2  65     2096.13      357.65   1104.08 <
  -1   3  65      168.74     -700.38   1384.34 <
   0   0  66    96731.81    87282.57  20569.54 o
